# Supplementary material for: Wind disasters adaptation in cities in a changing climate: A systematic review
Source: PLoS One. 2021 Mar 17;16(3):e0248503. doi: 10.1371/journal.pone.0248503 (PMC7968717; doi:10.1371/journal.pone.0248503)
Supplement: S1 Table — (XLSX) [file pone.0248503.s002.xlsx]

## Sheet: list of publications
id	keywords	abstract	title	ldaOut.topics	regions	coastal areas	cities	New York	New Orleans	Sandy	case study	general discussion	Engineered and built environment	Technological	Ecosystem	Services	Educational	Informational	Behavioral	Economic	Laws and regulations	Gov. policies and programs		academic articles
1	Land use; Hurricane Harvey; flooding; citizen science; spatial model; Houston	Hurricane Harvey (2017) caused widespread flash flooding by extremely heavy rainfall and resulted in tremendous damage, including 82 fatalities and huge economic loss in the Houston, Texas area. To reduce hazards, loss, and to improve urban resilience, it is important to understand the factors that influence the occurrence of flooding events. People rely on natural resources and different land us…	A Citizen-Contributed GIS Approach for Evaluating the Impacts of Land Use on Hurricane-Harvey-Induced Flooding in Houston Area	5	Texas area, the state of Louisiana	✔	Houston				✔			✔	✔				✔	✔				✔
2	Hurricane Sandy; Resilience; Health sector; Checklist; Public health preparedness/response; Medical management/response; Hospital preparedness/response	This is a checklist of actions for healthcare, public health, nongovernmental organizations, and private entities to use to strengthen the resilience of their community's health sector to disasters. It is informed by the experience of Hurricane Sandy in New York and New Jersey and analyzed in the context of findings from other recent natural disasters in the United States. The health sector is de…	A COMMUNITY CHECKLIST FOR HEALTH SECTOR RESILIENCE INFORMED BY HURRICANE SANDY	9	New York and New Jersey	✔	NYC	✔		✔	✔			✔		✔		✔	✔					✔
3		This paper provides a comparison of the causes, effects and aftermaths of the coastal flooding that occurred on the east coast of England in 1953 and the west coast of France in 2010 that resulted in 307 and 47 deaths respectively. The causes of both events are strikingly similar. Both were caused by a combination of high tides, low atmospheric pressure, high winds and the failure of poorly maint…	A comparison of the causes, effects and aftermaths of the coastal flooding of England in 1953 and France in 2010	5	east coast of England；the west coast of France	✔					✔		✔	✔			✔	✔		✔	✔	✔		✔
4	Bayesian network; Risk perception; Mitigation regret; Coastal storm flooding; Climate studies; New York City	A Bayesian network model is developed to explore the interaction between physical and social processes that influence mitigation decisions and outcomes for extreme events. The network includes statistical relationships for event occurrence and magnitude; uncertainty in the parameters of these models; a high degree of variability in the sequence of events that occurs in any given time interval, an…	A human-environmental network model for assessing coastal mitigation decisions informed by imperfect climate studies	3	coastal regions	✔	NYC	✔			✔			✔			✔	✔						✔
5	Climate-change; flood; surge; management; impact; sea	The Lower Rhine Delta, a transitional area between the River Rhine and Meuse and the North Sea, is at risk of flooding induced by infrequent events of a storm surge or upstream flooding, or by more infrequent events of a combination of both. A joint probability analysis of the astronomical tide, the wind induced storm surge, the Rhine flow and the Meuse flow at the boundaries is established in or…	A joint probability approach using a 1-D hydrodynamic model for estimating high water level frequencies in the Lower Rhine Delta	6	Lower Rhine Delta	✔	Rotterdam and Dordrech				✔			✔				✔						✔
6	Decision making; Hyogo framework for action; Resilience; SMART model	This study proposes the implementation of decision making tools in quantifying and ranking resilience initiatives. The objective of this study was to build a flexible model capable of assessing and ranking any resilience dimension, like initiatives, projects and indices. The model used is in the study is called Simple Multi-Attribute Technique (SMART), the simplest form of Multi-Attribute Utility…	A new decision making method to select priority interventions after extreme events	4	The case study for this approach was New York City and its ongoing recovery projects post Hurricane Sandy.			✔		✔				✔										✔
7	Kernel principal component analysis; Support vector regression; Wind energy; Wind forecasting	A major challenge in meteorology is the forecasting of winds owing to their highly chaotic nature. However, wind forecasts, and in particular daily peak wind gust forecasts, provide the public with a general sense of the risks associated with wind on a given day and are useful in decision making. Additionally, such knowledge is critical for wind energy production. Currently, no operational daily …	A new scheme for daily peak wind gust prediction using machine learning	6	/									✔				✔						✔
8		Stronger typhoons have been more frequent in the Western Pacific region. Typhoon Haiyan caused widespread loss of life and destruction to properties when in made landfall in the Philippines in 2013. An estimated 1.1 million homes were damaged or destroyed in the aftermath. Damage surveys show extensive roofing damage evident in most detached structures attributed to strong winds. Clearly, there i…	A novel fluid-structure interaction modelling and optimisation of roofing designs of buildings for typhoon resilience	6	Western Pacific region	✔	Philippines city				✔		✔					✔						✔
9	Livelihood resilience; Climate change; Adaptation; Natural disasters; People-centred research	The Ganges-Brahmaputra delta enables Bangladesh to sustain a dense population, but it also exposes people to natural hazards. This article presents findings from the Gibika project, which researches livelihood resilience in seven study sites across Bangladesh. This study aims to understand how people in the study sites build resilience against environmental stresses, such as cyclones, floods, riv…	A peopleaEurocentred perspective on climate change, environmental stress, and livelihood resilience in Bangladesh	1	Ganges–Brahmaputra delta		Bangladesh cities										✔	✔	✔			✔		✔
10	Post disaster resettlement; dweller-initiated housing modification; Typhoon Washi; Philippines	This study explores the reasons for, and patterns of, housing modifications in Mahogany Village at the Calaanan site, where permanent houses were built as part of a program to resettle communities affected by the severe tropical storm Washi that hit Cagayan de Oro City in December 2011. The basic housing units provided were not intended to be modified and the possibilities for adaptations were li…	A Study on Housing Modifications in Resettlement Sites in Cagayan de Oro, Philippines	7	Philippines	✔	Cagayan de Oro City				✔		✔	✔										✔
11		Floods are also related to the changes in social economic conditions and land use. Recently, floods increased due to rapid urbanization and human activity in the lowland. Therefore, integrated management of total basin system is necessary to get the secure society. Typhoon ‘Rusa’ swept through eastern and southern parts of South Korea in the 2002. This pity experience gave us valuable knowledge t…	A study on the assessment of multi-factors affecting urban floods using satellite image; a case study in Nakdong basin, S. Korea	5	The research area is Nakdong River Basin in S. Korea.			✔			✔			✔										conference
12	Mapping ecological vulnerability; integrated assessment; community resilience; climate-change; adaptation; pathways; hazards; strategies;management; framework	Taiwan, located in the Western Pacific, is a country that is one of the most vulnerable to disasters that are associated with the changing climate; it is located within the Ring of Fire, which is the most geologically active region in the world. The environmental and geological conditions in Taiwan are sensitive and vulnerable to such disasters. Owing to increasing urbanization in Taiwan, floods …	A synthesized biophysical and social vulnerability assessment for Taiwan	1	Taiwan	✔	municipalities and counties in Taiwan Changhua and Yunlin				✔			✔	✔			✔		✔	✔	✔		✔
13		As the world's urban poor increase in numbers, they become acutely vulnerable to hazards from extreme weather events. On 8 November 2013, Typhoon Haiyan struck the province of Leyte, Philippines, with casualties numbering in the thousands, largely because of the ensuing storm surge that swept the coastal communities. This study investigates the role and dynamics of risk communication in these eve…	A Textual Processing Model of Risk Communication: Lessons from Typhoon Haiyan	7	Philippines	✔	the province of Leyte				✔			✔				✔				✔		✔
14		Coastal dynamics and erosion processes may cause serious damage, especially to people and assets in urban fronts, and they therefore merit special attention. To diminish the effects of these natural dynamics on coastal areas it is necessary to understand the various processes involved. The classification of a coast in terms of vulnerability and risk will only be possible when foresight capacity i…	A vulnerability analysis approach for the Portuguese West Coast	1	As a first approach an effective methodology is proposed and applied to the coastal region of the Aveiro district, south of Porto, Portugal,	✔						✔		✔				✔						✔
15		ABSTRACT For the geographical location of the area under study, Playa Cajío, Güira de Melena municipality, Artemisa province; The mangroves have suffered serious alterations, mainly due to global climate changes, especially sea level rise, hurricanes and storms, which have caused severe sea penetrations, as well as prolonged droughts. The present investigation had as starting point four fundament…	Acciones encaminadas a reducir la vulnerabilidad de un sector de manglar al sur de la provincia de Artemisa, Cuba	1	Artemisa province		Playa Cajío, Güira de Melena municipality				✔			✔	✔				✔					✔
16		For the geographical location of the area under study, Playa Cajio, Guira de Melena municipality, Artemisa province; The mangroves have suffered serious alterations, mainly due to global climate changes, especially sea level rise, hurricanes and storms, which have caused severe sea penetrations, as well as prolonged droughts. The present investigation had as starting point four fundamental studie…	Actions aimed at reducing the vulnerability of a mangrove sector south of the province of Artemisa, Cuba	1	Playa Cajio, Guira de Melena municipality, Artemisa province		Playa Cajio				✔		✔	✔	✔			✔						✔
17		Social and Environmental Adjustments in the Face of Metereological and War Phenomena in the History of Matamoros, Tamaulipas, Mexico The history of the Mexican city of Matamoros, Tamaulipas, includes moments in which its population has faced natural and war events. In this study, considering the principles of 'resilience theory', five periods are presented to exemplify these kinds of events. Firs…	Adaptaciones socioambientales ante fenómenos meteorológicos y bélicos a lo largo de la historia de Matamoros, Tamaulipas. México	3	Matamoros, Tamaulipas, Mexico		Matamoros																	✔
18	Asthma counselors; post-disaster; case management; chronic disease counseling; environmental triggers	Objective: To report implementation strategies and outcomes of an evidence-based asthma counseling intervention. The Head-off Environmental Asthma in Louisiana (HEAL) intervention integrated asthma counseling (AC) capacity and addressed challenges facing children with asthma in post-disaster New Orleans. Methods: The HEAL intervention enrolled 182 children (4-12years) with moderate-to-severe pers…	Adapting and implementing an evidence-based asthma counseling intervention for resource-poor populations	9	the Greater New Orleans area		New Orleans		✔		✔					✔								✔
19		Recent policy debates on climate change have started highlighting the importance of adaptation of societies to new conditions projected by climate scientists. Previously, mitigation had been almost the sole focus of policy-makers for fear of creating a moral hazard when concentrating more strongly on adaptation. Yet, with many of the climatic changes the Intergovernmental Panel on Climate Change …	Adapting to hurricanes. A historical perspective on New Orleans from its foundation to Hurricane Katrina, 1718-2005	7																				✔
20	/	Forum papers are thought-provoking opinion pieces or essays founded in fact, sometimes containing speculation, on a civil engineering topic of general interest and relevance to the readership of the journal. The views expressed in this Forum article do not necessarily reflect the views of ASCE or the Editorial Board of the journal._x000D_	After Sandy: Rethinking Flood Risk Management in Asian Coastal Megacities	4	Asian Coastal Megacities	✔	Tokyo, Osaka-Kobe, Shanghai, Jakarta, Manila, Seoul, Guangz-hou, Shenzhen, and Hong Kong，New York City	✔		✔		✔	✔	✔		✔	✔	✔		✔		✔		✔
21	Aging; adaptation; climate change; coastal; vulnerability	Coastal communities are increasingly exposed to more intense and frequent hurricanes, accelerated sea-level rise, and prolonged tidal inundation, yet they are often a preferred retirement destination for older adults vulnerable to flooding and extreme weather events. The unique physical and psychosocial challenges of older population age 65 and over may affect their level of preparedness, capacit…	Aging in Flood-Prone Coastal Areas: Discerning the Health and Well-Being Risk for Older Residents	9	U.S. East Coast	✔	Mathews, Pamlico, Cape May, Brevard	✔	✔	✔		✔				✔				✔		✔		✔
22	Disaster preparedness; Disaster Risk Reduction; Hyogo Framework; Resilient City; Sendai Framework	The Sendai Framework for Disaster Risk Reduction 2015-2030 was adopted at the Third UN World Conference in Sendai, Japan, in 2015. It is the successor instrument to the Hyogo Framework for Action (HFA) 2005-2015: Building the Resilience of Nations and Communities to Disasters. The Sendai Framework emphasizes the need for a shift from disaster management to disaster risk management, rather than re…	An assessment on the effective preparedness and disaster response: The case of Santa Rosa City, Laguna	5	anta Rosa City, Laguna		anta Rosa				✔													✔
23		Using the wave model SWAN (simulating waves nearshore), high waves on the southwestern Atlantic generated by extra-tropical cyclones are simulated from 2000 to 2010, and their impact on the Rio Grande do Sul (RS) coast is studied. The modeled waves are compared with buoy data and good agreement is found. The six extreme events in the period that presented significant wave heights above 5 m, on a …	Analysis of extreme wave events on the southern coast of Brazil	6	southern coast of Brazil	✔						✔		✔				✔						✔
24	/	The Small Island Developing States are characterized by an unstable economy and low-lying, densely populated cities, resulting in a high vulnerability to natural hazards. Flooding affects more people than any other hazard. To limit the consequences of these hazards, adequate risk assessments are indispensable. Satisfactory input data for these assessments are hard to acquire, especially in develo…	Analyzing the sensitivity of a flood risk assessment model towards its input data	5	The Small Island Developing States	✔	Annotto Bay, Jamaica				✔			✔				✔	✔					✔
25	climate change; critical infrastructure; extreme weather; resilience	Extreme Weather Events continue to cause shocking losses of life and long-term damage at scales, depths and complexities that elude robust and accountable calculation, expression and reparation. Cyclones and storm surges can wipe out entire towns, and overwhelm vulnerable built and lived environments. It was storm surges that was integral to the destructive power of Hurricane Katrina in the USA (…	Assembling and (Re)Assembling Critical Infrastructure Resilience in Khulna City, Bangladesh	4	Khulna City, Bangladesh		Khulna				✔			✔		✔		✔		✔	✔	✔		✔
26	Winter cyclone frequencies; greenhouse gases; wave climate; models; 21st-century; strengths; simulations; scenarios; events; Europe	This study illustrates a methodology to assess the economic impacts of climate change at a city scale and benefits of adaptation, taking the case of sea level rise and storm surge risk in the city of Copenhagen, capital of Denmark. The approach is a simplified catastrophe risk assessment, to calculate the direct costs of storm surges under scenarios of sea level rise, coupled to an economic input…	Assessing climate change impacts, sea level rise and storm surge risk in port cities: a case study on Copenhagen	1	Denmark		Copenhagen				✔		✔	✔	✔	✔			✔	✔		✔		✔
27	/	The most recent decades have witnessed record breaking losses associated with U.S. landfalling tropical cyclones (TCs). Flood-related damages represent a large portion of these losses, and although storm surge is typically the main focus in the media and of warnings, much of the TC flood losses are instead freshwater-driven, often extending far inland from the landfall locations. Despite this act…	Assessing Current and Future Freshwater Flood Risk from North Atlantic Tropical Cyclones via Insurance Claims	5	U.S. coastal and inland areas	✔	Illinois, Missouri, Pennsylvania, Ohio, and West Virginia					✔		✔				✔
28		Worldwide, humans are facing high risks from natural hazards, especially in coastal regions with high population densities. Rising sea levels due to global warming are making coastal communities' infrastructure vulnerable to natural disasters. The present study aims to provide a coupling approach of vulnerability and resilience through restoration and conservation of lost or degraded coastal natu…	Assessing Hazard Vulnerability, Habitat Conservation, and Restoration for the Enhancement of Mainland China's Coastal Resilience	1	China							✔		✔	✔			✔				✔		✔
29		Natural ecosystems are expected to reduce the damaging effects of extreme hydrometeorological effects. We tested this prediction for Mexico by performing regression models, with two dependent variables: the occurrence of deaths and economic damages, at a state and municipality levels. For each location, the explanatory variables were the Mexican social vulnerability index (which includes socioeco…	Assessing Nature-Based Coastal Protection against Disasters Derived from Extreme Hydrometeorological Events in Mexico	1	Mexican							✔			✔									✔
30	Hong Kong; disaster risk reduction; resilience; UNISDR Sendai Framework	Many megacities are facing potential threats from various disasters, especially in the face of climate change. However, evaluating the resilience of megacities is not well established in both the academia and practice field. Using Hong Kong, which is a megacity ranked as the city in Asia with the highest risk for natural disasters, as a case study, we demonstrated the effort of assessing the resi…	Assessing the Disaster Resilience of Megacities: The Case of Hong Kong	8	megacities	✔	Hong Kong				✔		✔		✔			✔	✔	✔		✔		✔
31		The southern New England coast of the United States is particularly vulnerable to land-falling hurricanes because of its east-west orientation. The impact of two major hurricanes on the city of Providence (Rhode Island, USA) during the middle decades of the 20th century spurred the construction of the Fox Point Hurricane Barrier (FPHB) to protect the city from storm surge flooding. Although the R…	Assessing the Multiple Impacts of Extreme Hurricanes in Southern New England, USA	6	U.S.A.		Southern New England				✔			✔				✔						✔
32	communicable disease; disasters; regression analysis; passive surveillance	Objective Hurricane Sandy's October 29, 2012 arrival in New York City caused flooding, power disruption, and population displacement. Infectious disease risk may have been affected by floodwater exposure, residence in emergency shelters, overcrowding, and lack of refrigeration or heating. For 42 reportable diseases that could have been affected by hurricane-related exposures, we developed methods…	Assessment of Reportable Disease Incidence After Hurricane Sandy, New York City, 2012	9	U.S.	✔	New York City	✔		✔	✔			✔				✔						✔
33		When flood events trigger disaster in cities, the recovery process constitutes a complex field of activity covering urban space, state institutions, and impacted citizens. Recovery may not occur evenly, but instead, asymmetrically. In the case of the city of New Orleans in the USA, heavily hit by Hurricane Katrina in 2005, this can be observed particularly in the city's Lower Ninth Ward. Here, a …	Asymmetrical Recovery in Cities After Disaster. The Lower Ninth Ward in New Orleans After Hurricane Katrina	7	USA		New Orleans		✔					✔				✔						✔
34		The weakening of Irene from a Category 3 hurricane to a tropical storm resulted in less damage in New York City (NYC) than initially was anticipated. It is widely recognized that the storm surge and associated flooding could have been much more severe. In a recent study, we showed that a direct hit to the city from a hurricane may expose an enormous number of people to flooding. A major hurricane…	Brief communication "hurricane Irene: A wake-up call for New York City?"	5	The weakening of Irene from a Category 3 hurricane to a tropical storm resulted in less damage in New York City (NYC)			✔			✔									✔				✔
35		Flood events, at a range of scales, have led to disruption of resources such as water, food, materials and goods are vital to the safety, health and livelihoods of individuals and communities. Increasing interdependencies across infrastructures and supply chains pose substantial challenges for those seeking to move resources, and flood risk managers aiming to reduce the disruption to resource mov…	Building network-level resilience to resource disruption from flooding: Case studies from the Shetland Islands and Hurricane Sandy	4	Shetland Islands					✔	✔			✔				✔						✔
36	Urban resilience; knowledge co-production; floods; Monterrey; Mexico	In 2010, flash floods triggered by Hurricane Alex caused fifteen fatalities in the Monterrey Metropolitan Area (MMA). In contrast, an estimated 225 people died in the 1988 Hurricane Gilbert disaster and reputedly, over 5,000 in the historical flood of 1909. The magnitude of hurricane-related impacts thus appears to be decreasing, indicating higher resilience to this hazard. This paper analyses th…	Building urban resilience and knowledge co-production in the face of weather hazards: flash floods in the Monterrey Metropolitan Area (Mexico)	8	Metropolitan Area (Mexico)		Monterrey				✔						✔	✔				✔		✔
37		This research appraises how residential built environment growth influences coastal exposure and how this component of societal vulnerability contributes to tropical cyclone impact and disaster potential. Historical housing unit data and future demographic projections from a high-resolution, spatial allocation model illustrate that the area within 50 km of the US Atlantic and Gulf Coastlines has …	Changes in the US hurricane disaster landscape: the relationship between risk and exposure	3	USA coastal regions	✔	New York City, Miami,	✔				✔						✔						✔
38		Here, we demonstrate that reductions in the depth of inlets or estuary channels can be used to reduce or prevent coastal flooding. A validated hydrodynamic model of Jamaica Bay, New York City (NYC), is used to test nature-based adaptation measures in ameliorating flooding for NYC's two largest historical coastal flood events. In addition to control runs with modern bathymetry, three altered lands…	Channel Shallowing as Mitigation of Coastal Flooding	6		✔		✔				✔		✔	✔									✔
39		Hurricane Irene ruptured a Baltimore sewer main, resulting in 100 million gallons of raw sewage flooding the local watershed. Levee failures during Hurricane Katrina resulted in massive flooding which did not recede for months. With temperatures becoming more extreme, and storms increasing in magnitude, American infrastructure and risk-management policies require close examination in order to dec…	Climate Change and Infrastructure, Urban Systems, and Vulnerabilities: Technical Report for the U.S. Department of Energy in Support of the National Climate Assessment	1	Two Case Studies – Boston and New York；Climate change adaptation in New York City			✔				✔												✔
40	adaptation; climate change; elderly; global warming; older adults; resilience; risk assessment; susceptible populations; vulnerability	BACKGROUND: Older adults make up 13% of the U. S. population, but are projected to account for 20% by 2040. Coinciding with this demographic shift, the rate of climate change is accelerating, bringing rising temperatures; increased risk of floods, droughts, and wildfires; stronger tropical storms and hurricanes; rising sea levels; and other climate-related hazards. Older Americans are expected to…	Climate Change and Older Americans: State of the Science	9	U.S.		/					✔						✔				✔		✔
41		Vulnerability assessment is a useful planning tool in increasing an agriculture sector's adaptation to climate change. The tool can improve the decision making process of planners in generating policies or programs that may increase the resilience of agricultural systems during the occurrence of hazardous events. This study aims to assess the vulnerability of the agriculture sector in Mabalacat C…	Climate Change Vulnerability Assessment in the Agriculture Sector: Typhoon Santi Experience	1			Mabalacat City			✔	✔							✔						✔
42	Climate change; sea-level rise; Egypt; New York City; New Orleans; Louisiana; coastal vulnerability; deltas; coastal protection; coastal management; adaptation	Planning and design of coastal protection for high-risk events with low to moderate or uncertain probabilities are a challenging balance of short- and long-term cost vs. protection of lives and infrastructure. The pervasive, complex, and accelerating impacts of climate change on coastal areas, including sea-level rise, storm surge and tidal flooding, require full integration of the latest science…	Climate Change, Coastal Vulnerability and the Need for Adaptation Alternatives: Planning and Design Examples from Egypt and the USA	1	coastal areas	✔	Abu-Qir Bay, Nile River delta plain, Egypt; Lake Borgne, New Orleans, Louisiana delta plain; and the New York City	✔	✔	✔	✔		✔	✔	✔	✔		✔	✔			✔		✔
43	Coastal cities; Infrastructure development; Extreme events; Livelihoods	Most of the coastal cities in Bangladesh are situated on the riverbanks of low-lying tidal zones at an average elevation of 1.0-1.5 m from the sea level. Construction and management of buildings, roads, power and telecommunication transmission lines, drainage and sewerage and waste management are very difficult and vulnerable to climate change disasters. Cyclonic storms associated with tidal floo…	Climate extremes and challenges to infrastructure development in coastal cities in Bangladesh	1	coastal urban region in Bangladesh	✔	coastal cities in Bangladesh					✔	✔	✔	✔	✔	✔	✔	✔		✔	✔		✔
44	/		CLIMATE PROTECTION LEVELS Incorporating Climate Change into Design and Performance Standards New York City Panel on Climate Change	#N/A	U.S.	✔	New York City	✔				✔		✔				✔			✔			✔
45		This paper explores the complex environmental relationships of coastal cities with their shorelines and the sea. Cities developed in coastal locations because they offered easy access to fisheries, trade and commerce, transport, attractive scenery and recreational opportunities. However, coastal cities have also been vulnerable to the natural hazards of hurricane-force winds, tsunamis and tidal f…	Coastal Cities and Environmental Change	1		✔						✔												✔
46	Natural disasters; anthropogenic disasters; Sentinel-1; Coherence Change-Detection	Rapid, reliable, and continuous information is an essential component in disaster monitoring and management. Remote sensing data could be a solution, but often cannot provide continuous data due to an absence of global coverage and weather and daylight dependency. To overcome these challenges, this study makes use of weather and day/light independent Sentinel-1 data with a global coverage to moni…	Coherence Change-Detection with Sentinel-1 for Natural and Anthropogenic Disaster Monitoring in Urban Areas	5	Urban areas in Syria, Puerto Rico, California and Iran		Aleppo, Damascus, and Raqqa in Syria; Sarpol Zahab in Iran; and Puerto Rico, and Santa Rosa CA, USA		✔			✔		✔				✔						✔
47	Hazard; Risk; Vulnerability; Preparedness; Response; Mitigation	The coastal morphology of Bangladesh influences the impact of natural hazards on the area. Especially, in the southwestern area, natural hazards increase the vulnerability of the coastal dwellers and slow down the process of social and economic developments. There is a serious need for an effective disaster management plan to minimize the loss of lives and property. Unfortunately, the present cyc…	Community based approach for reducing vulnerability to natural hazards (cyclone, storm surges) in coastal belt of Bangladesh	1	coastal belt	✔	Bangladesh				✔					✔	✔	✔		✔		✔		✔
48		With global climate change and rapid development in environmentally vulnerable areas, communities are increasingly looking for ways to manage, adapt to, and mitigate adverse impacts from disaster events. To help communities achieve this goal, planners must first understand how various stakeholders behave in post-disaster situations. In this paper, we use household and business surveys conducted i…	Community Businesses as Social Units in Post-Disaster Recovery	7	USA	✔	New York City	✔		✔	✔								✔			✔		✔
49	Community support; urban nonurban; PTSD; depression	Objective We examined the association between disaster exposure, community support, and mental health outcomes in urban and nonurban participants of Galveston and Chambers counties after Hurricane Ike. The moderating effect of community support was evaluated as a protective factor relative to postdisaster mental health. Methods A representative population-based sample of 157 urban and 714 nonurba…	Community Support as a Moderator of Postdisaster Mental Health Symptoms in Urban and Nonurban Communities	9	urban and nonurban		Galveston and Chambers				✔					✔						✔		✔
50	Cognitive-behavioral therapy; preventive interventions; collaborative care; population-impact; hurricane	IMPORTANCE Psychiatric interventions offered after natural disasters commonly address subsyndromal symptom presentations, but often remain insufficient to reduce the burden of chronic posttraumatic stress disorder (PTSD). OBJECTIVE To simulate a comparison of a stepped care case-finding intervention (stepped care [SC]) vs a moderate-strength single-level intervention (usual care [UC]) on treatmen…	Comparison of Simulated Treatment and Cost-effectiveness of a Stepped Care Case-Finding Intervention vs Usual Care for Posttraumatic Stress Disorder After a Natural Disaster	9	U.S.	✔	New York City	✔		✔	✔					✔								✔
51	Simulated hurricane intensity; precipitation; sensitivity; choice; model	La Ceiba, Honduras, a city of about 200,000 people, lies along the Caribbean Sea, nestled against a mountain range and the Rio Cangrejal. The city faces three flooding risks: routine flooding of city streets due to the lack of a stormwater drainage system; occasional major flooding of the Rio Cangrejal, which flows through the city; and flooding from heavy rainfall events and storm surges associa…	Coping with climate variability and climate change in La Ceiba, Honduras	5	the Caribbean Sea	✔	La Ceiba, Honduras				✔		✔	✔								✔		✔
52	Disaster; Hurricane Katrina; New Orleans; resilience; trauma; vulnerability	We investigate the impact of trauma on cross-scale interactions in order to identify the major social-ecological factors affecting the pace and trajectory of post-Katrina rebuilding in New Orleans, Louisiana, USA. Disaster and traumatic events create and activate networks and linkages at different spatial and institutional levels to provide information and resources related to post-trauma recover…	Coupled Vulnerability and Resilience: the Dynamics of Cross-Scale Interactions in Post-Katrina New Orleans	1	Louisiana, USA		New Orleans		✔						✔			✔		✔	✔	✔		✔
53		Currently in the urban zone south of the city of Tuxtla Gutierrez, manifest geological movements, where urbanization promotes its own vulnerability to heavy rains mainly by weather phenomena such as tropical storms and hurricanes and even ordinary rain, impacting also to other parts lowest in the city. This paper identifies potentially active and inactive areas and their physical vulnerability in…	Criterios geológico-hidrológicos para recomendaciones del uso de suelo en zonas conurbadas sujetas a afectaciones por lluvias intensas. Caso de estudio: sur de la ciudad de Tuxtla Gutiérrez, Chiapas	3	Tuxtla Gutierrez						✔			✔				✔			✔			✔
54		People all over the world are regularly hit by floods, cyclones, and other natural disasters. Many use smart phones and social media to stay connected, seek help, improvise, and cope with crises or challenging situations. This column discusses these practices after dark or during disasters to unveil challenges and opportunities for innovative designs that increase resilience and safety.	Darkness and Disaster in the City	7	/		/					✔							✔					✔
55	Coastal flood risk; Climate change; Hurricanes; Storm surge; Sea-level rise	Coastal flood risk will likely increase in the future due to urban development, sea-level rise, and potential change of storm surge climatology, but the latter has seldom been considered in flood risk analysis. We propose an integrated dynamic risk analysis for flooding task (iDraft) framework to assess coastal flood risk at regional scales, considering integrated dynamic effects of storm climato…	Dealing with hurricane surge flooding in a changing environment: part I. Risk assessment considering storm climatology change, sea level rise, and coastal development	3	Coastal regions	✔	New York City	✔		✔	✔							✔						✔
56		In this article three different responses are taken as the starting point how different types of disruption could be dealt with. These responses-repair, bounce back and grow stronger-are combined with three disruptions (sea level rise, storm surge and heavy rainfall), and then tested in three case studies. The result of the investigation is that anti-fragility (grow stronger) is a preferential ap…	Design for Disruption: Creating Anti-Fragile Urban Delta Landscapes	4		✔					✔		✔		✔									✔
57	CHESAPEAKE BAY; domain size; transport; surges; wave; verification; evolution; fluxes; river; wind	Detailed simulations, comparisons with observations, and model sensitivity experiments are presented for the August 2011 tropical cyclone Irene and a March 2010 nor'easter that affected the New York City (NYC) metropolitan area. These storms brought strong winds, heavy rainfall, and the fourth and seventh highest gauged storm tides (total water level), respectively, at the Battery, NYC. To dissec…	Detailed modeling of recent severe storm tides in estuaries of the New York City region	6	New York City (NYC) metropolitan area	✔	New York City	✔			✔			✔				✔						✔
58		Abstract: Climate change and various weather phenomena have caused major disasters in Mexico, mainly in those states and municipalities that are vulnerable to these phenomena. This paper develops a stochastic model for pricing a weather derivative, in which it is assumed that the maximum and minimum temperatures and precipitation are the only variables that describe a hydro-meteorological disaste…	Determinación del capital económico requerido para cubrir el riesgo de desastres naturales en Veracruz, México: Un enfoque de cópulas arquimedianas	3	Mexico						✔			✔				✔						✔
59		During hurricane events, moored barges are at risk of being propelled by high winds and impacting flood protection walls in the vicinity. Cities like New Orleans, Louisiana are at particular risk for such hazards, due to the preponderance of canals and moored barges throughout the city combined with high hurricane risk. Unfortunately, limited information is available to estimate the magnitude of …	Determination of hurricane-induced barge impact loads on floodwalls using dynamic finite element analysis	6					✔			✔		✔										✔
60		The Kashan erg is one of the most important sand dune complexes in Iran. Being affected by wind erosion, the erg's borderlands face numerous problems as a result of sand movement. To evaluate the risk of sands moving into residential areas near the Kashan erg, anemometry data from synoptic stations located in Kashan, Ardestan, Meimeh, Naeen, and Qom were collected and analyzed to calculate the sa…	Determining the risk of sand transportation to residential areas around Kashan erg using anemometry data analysis.	3	The Kashan erg		Kashan, Ardestan, Meimeh, Naeen, and Qom				✔			✔				✔						✔
61	GIS; Historic archives; Puerto Rico; Risk assessment; Survey; Sustainable heritage conservation	Puerto Rico was declared a disaster area by the United States Government, after the pass of Hurricane María on September 2017. The University of Puerto Rico in Río Piedras, Puerto Rico (UPR RP), Archired a non-profit organization and the Puerto Rico Planning Board have proposed to develop a risk assessment model for a disaster planning, response, recovery and mitigation GIS based plan. The stewar…	Developing sustainable planning for heritage conservation in the tropics: A gis-based risk and vulnerability assessment profile for historic archives in puerto rico	8	puerto rico		puerto rico				✔			✔										✔
62		BACKGROUND: Hurricane Maria struck Puerto Rico on Sept 20, 2017, devastating the island. Controversy surrounded the official death toll, fuelled by estimates of excess mortality from academics and investigative journalists. We analysed all-cause excess mortality following the storm. METHODS: We did a time-series analysis in Puerto Rico from September, 2017, to February, 2018. Mortality data were …	Differential and persistent risk of excess mortality from Hurricane Maria in Puerto Rico: a time-series analysis	8	Puerto Rico						✔							✔						✔
63		Objectives To evaluate whether the association between Hurricane Sandy exposures and post-traumatic stress disorder (PTSD) symptom severity was greater for exposed community members compared with responders. Methods Data were analysed from three existing studies with similar methodologies (N=1648): two community studies, Leaders in Gathering Hope Together (n=531) and Project Restoration (n=763); …	Differential effect of Hurricane Sandy exposure on PTSD symptom severity: comparison of community members and responders	9	USA	✔	New York metropolitan area.	✔		✔	✔							✔						✔
64		The Tropical Storm Washi (locally known as Sendong) hit the major cities in the region of Northern Mindanao in Southern Philippines between December 16th and 17th, 2011. The flash floods brought by Washi resulted in a massive and unprecedented destruction of urban areas, causing, only in Cagayan de Oro, the displacement of 228,576 persons that represents almost 40% of the total city population, 5…	Disaster Induced Resettlement: Multi-Stakeholder interactions and decision making following Tropical Storm Washi in Cagayan de Oro, Philippines	7	in the region of Northern Mindanao in Southern Philippines						✔		✔											✔
65		OBJECTIVES: We studied the experience of Hurricane Katrina evacuees to better understand factors influencing evacuation decisions in impoverished, mainly minority communities that were most severely affected by the disaster.METHODS: We performed qualitative interviews with 58 randomly selected evacuees living in Houston's major evacuation centers from September 9 to 12, 2005. Transcripts were con…	Disaster planning and risk communication with vulnerable communities: lessons from Hurricane Katrina.	8	USA		Houston, New Orleans		✔		✔					✔		✔				✔		✔
66		Boundary layer evolution in response to diurnal forcing is manifested at the mesobeta and smaller scales of the atmosphere. Because this variability resides on subsynoptic scales, the potential influence upon convective storm environments is often not captured in coarse observational and modeling datasets, particularly for complex physical settings such as coastal regions. A detailed observationa…	Diurnal Preconditioning of Subtropical Coastal Convective Storm Environments	6	Australia (SEQ)	✔	South East Queensland				✔			✔				✔						✔
67	Wind; Downscaling; Regional climate models; UKCP09; Ensemble; Extreme weather; Hazard	Extreme weather events present a risk to urban communities, which under future climate change may require greater resilience to reduce susceptibility to potential damage and loss of life. Improved resilience requires detailed information on both current and future levels of weather-related hazards; however, climate models do not provide output at a sufficiently high resolution to provide usable i…	Downscaling future wind hazard for SE London using the UKCP09 regional climate model ensemble	6	UK		London				✔			✔				✔						✔
68		This paper used survey data from 397 commuters in the New York City area to determine the transportation-related disruptions and socio-demographic characteristics associated with the duration of home to work commute travel changes after Hurricane Sandy in 2012. The durations examined included those associated with working schedule/location alterations, home-to-work trip delays, telecommuting time…	Duration of commute travel changes in the aftermath of Hurricane Sandy using accelerated failure time modeling	4				✔		✔	✔						✔							✔
69		Objectives: The framework is designed to provide (i) for better understanding of factors contributing to urban resilience; and (ii) for comparison of climate change adaptation options. Methodology: Disasters occur at the intersection of hazards and vulnerabilities. As the climate changes, so do the patterns of climate hazards. Coastal megacities are faced with many challenges including (i) increa…	Dynamic resilience to climate change caused natural disasters in coastal megacities quantification framework.	2	Canada	✔	Vancouver, British Columbia				✔			✔				✔						conference
70	climate change, practice theory; disaster; environmental education; resilience; urban	How educators adapt their programs following a climate related disturbance can provide insights into potential climate education practices. Therefore, we used semi-structured interviews to explore changes in environmental education practice in NYC following Hurricane Sandy. Educators adopted new language to reflect funding opportunities and incorporated new practices and collaborations, including…	Educating with resilience in mind: Addressing climate change in post-Sandy New York City	2			NYC	✔		✔	✔						✔
71	GPS; Taxi data; Urban resilience; Transportation data analytics	This article proposes a method to quantitatively measure the resilience of transportation systems using GPS data from probe vehicles such as taxis. The granularity of the GPS data necessary for the method is relatively coarse; it only requires coordinates for the beginning and end of trips, the metered distance, and the total travel time. The method works by computing the historical distribution …	Empirically quantifying city-scale transportation system resilience to extreme events	4	U.S.A.	✔	New York City	✔		✔	✔			✔				✔						✔
72		Abstract This paper analyze tornado occurrence effects on August 6, 2014 in the city of San Cristobal de Las Casas, Chiapas, Mexico, and seeks to contribute for understanding this type of disastrous consequences by tornadoes in this area. A theoretical approach on Social Vulnerability was used in order to analyze destructive forces associated to these tornadoes within the affected area, as well a…	Estudio de evento de tornado en San Cristóbal de Las Casas, Chiapas, México	3	Chiapas, Mexico		San Cristobal de Las Casas				✔											✔		✔
73		Objectives. We evaluated the use of New York City's (NYC's) electronic death registration system (EDRS) to conduct mortality surveillance during and after Hurricane Sandy.Methods. We used Centers for Disease Control and Prevention guidelines for surveillance system evaluation to gather evidence on usefulness, flexibility, stability, timeliness, and quality. We assessed system components, intervie…	Evaluating the Use of an Electronic Death Registration System for Mortality Surveillance During and After Hurricane Sandy: New York City, 2012	8	USA	✔	New York City	✔		✔	✔							✔				✔		✔
74		Landslide disasters in steep slopes in urban areas are increasing due to climate change. In Korea most of the steep-slope disasters are induced by typhoons and torrential rains in the Summer time, causing many casualties, property damages, and recovery costs. In order to response this disaster it is imperative to implement the scientific site investigation on potential slope areas and evaluate th…	Evaluation of Landslide Susceptibility Using Scientific Investigation and Quantitative Evaluation	4	Korea		urban areas in Korea					✔	✔	✔										✔
75		Since the 18th century, the Republic of Haiti has experienced numerous tropical cyclones. In 2011, the United Nations Global Assessment Report on Disaster Risk Reduction outlined that the worldwide physical exposure to natural hazards, which includes tropical storms and hurricanes in Haiti, increased by 192 per cent between 1970 and 2010. Now, it can be hypothesized that the increased physical ex…	Evidence for higher tropical storm risks in Haiti due to increasing population density in hazard prone urban areas	3	Haiti						✔													✔
76		Objective: Hurricane Sandy continues to affect the mental health of New York residents. This study examined associations between Posttraumatic Growth (PTG) and mental health difficulties (MHD) including symptoms of anxiety, depression, and posttraumatic stress disorder (PTSD). Method: Participants (N = 1,356) recruited from the New York metropolitan area completed questionnaires regarding their P…	Examining Posttraumatic Growth and Mental Health Difficulties in the Aftermath of Hurricane Sandy	9	USA	✔	New York City	✔		✔	✔			✔		✔		✔						✔
77		Cities are vulnerable to flooding and historical events, for instance Hurricane Sandy in 2012, have showed that losses in the cities are costly. In the context of climate change and socio-economic development, future flood risk will inevitably rise; adaptive measures, for instance upgrading of sea dikes and floodwalls, improving drainage systems and implementing green infrastructures, are propose…	Exploring adaptation pathways in terms of flood risk management at a city scale - a case study for Shanghai city	1			Shanghai			✔	✔		✔		✔
78	Hurricane hazard; Climate change; Sea surface temperature; Hurricane track; Hurricane frequency; Wind speed; Performance-based wind engineering; Intervention costs; Tall buildings	This paper proposes a methodology for the rational assessment of lifetime costs on tall buildings due to hurricane-induced damage along the US Atlantic coastline accounting for plausible future warming climate scenarios. The hurricane simulation is based on Vickery's empirical model. Initially, regression errors in Vickery's model are discussed; some adjustments are proposed to enable hurricane s…	Exploring hurricane wind speed along US Atlantic coast in warming climate and effects on predictions of structural damage and intervention costs	1	US Atlantic coast	✔	Miami (Florida, USA)					✔		✔				✔						✔
79		It is five years since Hurricane Sandy heavily damaged the New York-New Jersey Metropolitan region, and the fuller character of the long-term response can be better understood. The long-term response to Hurricane Sandy and the flooding risks it illustrated are set in myriad of individual and collective decisions taken during the time following the event. While the physical vulnerability of this r…	Extreme Climate Events, Household Decision-Making and Transitions in the Immediate Aftermath of Hurricane Sandy	8	New York-New Jersey Metropolitan region	✔	New York，New Jersey			✔	✔						✔		✔					✔
80	Mapping vulnerability National climate change adaptation strategies Resource allocation RCP scenario	Extreme climate events such as typhoons, heat waves, and floods have increased in frequency with climate change. Many municipalities within the Republic of Korea (ROK) have experienced damage from these events, necessitating countermeasures. Vulnerability assessment has been suggested in the implementation of a national plan for reducing damage resulting from climate change. Thus, in this study, …	Finding key vulnerable areas by a climate change vulnerability assessment	1	the ROK which consists of 232 municipalities		several municipalities in Gangwon-do and other provinces					✔						✔				✔
81		Natural disaster risk is considered in regional planning to reduce risk potency. Parepare is one of the districts in South Sulawesi which has natural disaster potency such as flood, landslide and hurricane. Parepare lies in a very strategic area which is connecting the northern and southern parts of South Sulawesi. As a strategic area, Parepare grows rapidly and therefore the land conversion from…	Flood and landslide vulnerability as natural hazard in Parepare City	8	Parepare						✔			✔				✔						✔
82	Coastal governance; Flood risk; Instruments; Risk communication	Climate change also increase different natural risk possibility - erosion and floods in coastal local municipalities in Latvia are becoming increasingly more important. The most significant flood risk factor, particularly in the climate change context, are wind surges, especially coinciding with ongoing sea level raise and, even, rapid and intence, rainfall, while the nation wide spread snowmelt …	Flood risk governance and communication development for coastal municipalities: Information and education, participation and practise self-experience	1	in coastal local municipalities in Latvia	✔	Latvia				✔						✔	✔						✔
83	Flood risk, Mapping, Modelling, Vulnerability, Toronto	The city of Toronto has experienced many major floods over the past century: the flood following hurricane Hazel in October 15, 1954, the August 27, 1976 floods, the August 19, 2005, and the flooding of July 8, 2013. During the latest flooding, some parts of the City of Toronto received over 120mm of rain, while the monthly average for Toronto is 74.4mm. The impact was felt as 300,000 residents w…	Flood risk mapping for the city of Toronto	5	Toronto, Ontario, Canada		Toronto				✔		✔			✔		✔	✔	✔				✔
84		The FloodProBE project started as a FP7 research project in November 2009.Floods, together with wind related storms, are considered the major natural hazard in the EU in terms of risk to people and assets. In order to adapt urban areas (in river and coastal zones) to prevent flooding or to be better prepared for floods, decision makers need to determine how to upgrade flood defences and increasin…	FloodProBE: technologies for improved safety of the built environment in relation to flood events	5	EU		urban areas in river and coastal zones				✔		✔	✔				✔		✔				✔
85		Shanghai, as a coastal city, is vulnerable to various types of flooding. The floodwalls along the Huangpu River provide protection against typhoon-induced flooding. However, there is limited insight into the actual safety level of the flood defences in Shanghai, and recent failures have highlighted their vulnerability. Therefore, the aims of this paper are to derive a series of new flood frequenc…	Frequency Analysis of Storm-Surge-Induced Flooding for the Huangpu River in Shanghai, China	6		✔	Shanghai				✔							✔						✔
86	Advanced hazard planning; Complex system; Flexible city; Risk reduction; Scenario planning; Urban resilience	Population estimates and projections demonstrate that, in the next future, human beings, buildings, economy and society will be exposed to multiple effects (direct and indirect) of phenomena capable of producing temporary and permanent damages on natural environment. The city, as complex system, in case of slow changes, is able to modify its main components and relations (physical and social). Du…	From resilience to flexibility: Urban scenario to reduce hazard	2	/																			✔
87	WUI fires; Firebrands; Ignition	Structure ignition by wind-driven firebrand showers is an important fire spread mechanism in large outdoor fires. Experiments were conducted with three common mulch types (shredded hardwood mulch, Japanese Cypress wood chips, and pine bark nuggets) placed adjacent to realistic-scale re-entrant corners. In the first series of experiments, mulch beds were placed adjacent to a re-entrant corner cons…	Full-Scale Experimental Investigation to Quantify Building Component Ignition Vulnerability from Mulch Beds Attacked by Firebrand Showers	6	Arizona, Colorado, and California		Wildland-Urban Interface (WUI) fires					✔	✔	✔					✔					✔
88		The media coverage of Hurricane Harvey's impact on the city of Houston in August 2017 reveals an 'Anthropocenic' sensibility, which tends to deny our ability to solve pressing environmental and social problems through strong and direct human action. This sensibility is reflected at city level in new forms of governance, exemplified here with reference to resilience, smart urbanism, and design-thi…	Future cities: renarrating human agency	7	U.S.		Houston				✔											✔		✔
89	Emergency department utilization; geographic information systems; disaster medicine; vulnerable populations	Objective We aimed to characterize the geographic distribution of post-Hurricane Sandy emergency department use in administrative flood evacuation zones of New York City. Methods Using emergency claims data, we identified significant deviations in emergency department use after Hurricane Sandy. Using time-series analysis, we analyzed the frequency of visits for specific conditions and comorbiditi…	Geographic Distribution of Disaster-Specific Emergency Department Use After Hurricane Sandy in New York City	9	U.S.	✔	New York City	✔		✔						✔		✔						✔
90		Every State and Territory in the United States has communities that are at risk from one or more of the natural hazards: earthquakes, volcanic eruptions, severe storms (hurricanes and tornadoes), floods, landslides, wildfires, tsunamis, and drought. During the 1990's, a period designated by the United Nations as the International Decade for Natural Disaster Reduction (IDNDR), the United States pl…	HAZARD AND RISK ASSESSMENTS IN THE UNITED-STATES	8	USA		several State and Territory in the United States					✔												✔
91	/	Coastal storms can take a devastating toll on the public's health. Urban areas like New York City (NYC) may be particularly at risk, given their dense population, reliance on transportation, energy infrastructure that is vulnerable to flood damage, and high-rise residential housing, which may be hard-hit by power and utility outages. Climate change will exacerbate these risks in the coming decade…	Health effects of coastal storms and flooding in urban areas: a review and vulnerability assessment.	1	coastal areas	✔	New York City	✔		✔	✔		✔	✔		✔		✔				✔		✔
92		Employing the adaptive cycle and panarchy in perturbed urban systems can contribute to a better understanding of how these systems respond to broad-scale changes such as war and sea level rise. In this paper we apply a resilience perspective to examine regime shifts in Charleston, South Carolina from a historical perspective. We then look more closely at changes that occurred in Charleston in rec…	Historical Regimes and Social Indicators of Resilience in an Urban System: the Case of Charleston, South Carolina	2	in Charleston, South Carolina	✔					✔													✔
93	/	The Laurentian Great Lakes Basin (GLB) is prone to snowfall events developed from extratropical cyclones or lake-effect processes. Monitoring extreme snowfall trends in response to climate change is essential for sustainability and adaptation studies because climate change could significantly influence variability in precipitation during the 21st century. Many studies investigating snowfall withi…	Historical Spatiotemporal Trends in Snowfall Extremes over the Canadian Domain of the Great Lakes Basin	3	Canadian Domain of the Great Lakes Basin		Wawa and Wiarton				✔				✔									✔
94	/	Introduction Identifying at-risk groups is a challenge in post-disaster psychosocial response. Geospatial techniques can support the design and deployment of targeted and tailored interventions. This study compared spatial patterns in the distribution of hospitalizations for substance abuse disorders and associated area-level predictors before and after Hurricane Katrina in New Orleans, Louisiana…	Hospitalizations for Substance Abuse Disorders Before and After Hurricane Katrina: Spatial Clustering and Area-Level Predictors, New Orleans, 2004 and 2008	9	Louisiana		New Orleans		✔		✔					✔								✔
95		Flood disasters often have serious impacts on cities. Disaster prevention and mitigation schemes for flood disasters must be based on risk assessment. We constructed an indicator system for flood disaster risk assessment from the aspects of hazard factors, sensitivity to the environment, disaster vulnerability, flood disaster prevention, and resilience. Then we add the precipitation factor as a s…	How Can Cities Respond to Flood Disaster Risks under Multi-Scenario Simulation? A Case Study of Xiamen, China	5			Xiamen				✔							✔						✔
96		The aim of this article is to analyze the diverse ideas and perceptions from adults affected by hurricane Karl in 2010, in the Municipality of Las Antigua, Veracruz. The information was obtained from key informants and focus groups interviews, in addition to the journal reviewing. In general, people relate the cause of the hurricane to natural and religious forces not recognizing the responsibili…	Hurricane Karl: Conceptions about the Origin in a Community of Veracruz	2	Veracruz		Las Antigua				✔					✔						✔		✔
97	Disasters prevention; Monitoring; Risk management; Urban resilience.	The use of indicators to prevent hurricane impacts locally is a new tool in the area of climate change and resilience. However, many critics the methods for designing these indicators, mainly those resulted from bottom-up and top-down models. Based on the social-ecological analysis, it is defined coastal urban resilience for hurricanes under the bottom-up and top-down model, with the support of e…	Hurricane resilience indicators in mexican caribbean coastal cities	2	in mexican caribbean coastal cities	✔								✔										✔
98		Coastal flood hazard varies in response to changes in storm surge climatology and the sea level. Here we combine probabilistic projections of the sea level and storm surge climatology to estimate the temporal evolution of flood hazard. We find that New York City's flood hazard has increased significantly over the past two centuries and is very likely to increase more sharply over the 21st century…	Hurricane Sandy's flood frequency increasing from year 1800 to 2100	3				✔		✔	✔			✔				✔						✔
99			Hurricane sweeps US into climate-adaptation debate	#N/A																				✔
100			Hurricanes and architecture: adaptation to the destruction	#N/A										✔		✔				✔		✔		✔
101		Natural disasters, such as hurricanes and forest fires, could trigger collapse and reorganization of social-ecological systems. In the face of external perturbations, a resilient system would have capacity to absorb impacts, adapt to change, learn, and if needed, reorganize within the same regime. Within this context, we asked how human and natural systems in Louisiana responded to Hurricane Katr…	Impact of Hurricane Katrina on the Coastal Systems of Southern Louisiana	2	Louisiana	✔					✔													✔
102		Knowing that the Isla de la Juventud is a vulnerable territory the tropical hurricanes, it is presented the study carried out for the reduction of disasters in the electric system, using GIS, like tool for the integral analysis, introducing advantages to the being able to incorporate and manage great quantity of information, propitiating the early calculation the possible in lost economic. The st…	Impacto de los huracanes a la infraestructura eléctrica	2	Isla de la Juventud						✔			✔				✔						✔
103		The aim of this research was to determine the index of potable water infrastructure resilence facing hurricanes in a coastal city. The theoretical model is based on the 4R resilence and the adaptive capacity variable. To gather the data, a questionnaire was applied to the population, as a probabilistic sampling. Arcmap v. 10.3 was used to analyze the results in order to show the interurban spatia…	Index of potable water infrastructure resilence facing hurricanes in coastal cities	1		✔						✔	✔				✔							✔
104		While various extreme wind studies have been undertaken for South Africa for the purpose of, amongst others, developing strong wind statistics, disaster models for the built environment and estimations of tornado risk, a general analysis of the strong wind hazard in South Africa according to the requirements of the National Disaster Management Centre is needed. The purpose of the research was to …	Indicative hazard profile for strong winds in South Africa	6	South Africa						✔							✔						✔
105		The effect of urban areas on weakly forced precipitation systems has been studied extensively. However, interactions between urban areas and strongly forced convection, such as supercells, remain relatively un-examined. The present study uses simulations of a supercell to quantify the impacts of a large plains urban area on the evolution and strength of a supercell. An initial ensemble of simulat…	Influence of a Great Plains Urban Environment on a Simulated Supercell	6	Worth, Texas		southern plains urban area				✔			✔				✔						✔
106		Guangdong Province is the most populous and economically developed province in southeastern China. Tropical cyclones, rainstorm waterlogging, and geohazards are the principal natural hazards in this region. Using information acquisition analysis, entropy weighting, the ArcGIS technique, the concept of hazard chains, the spatial heterogeneity of hazards, vulnerability, and ecological risk from sin…	Integrated assessment of ecological risk for multi-hazards in Guangdong province in southeastern China	5	Guangdong Province, China	✔	Jiangmen City, Qingyuan City				✔				✔			✔						✔
107		Because of its vulnerable situation, the city of Motozintla (Chiapas, Mexico) is exposed to the risk of hydrometeorological disasters. Both the rains of 1998 and Hurricane Stan in 2005 caused a great deal of damage and many casualties. The authorities responded by imposing structural measures in the Xelaj煤 River and by resettling families from risk areas. Creating the new neighborhoods of Milenio…	Inundados, reubicados y olvidados: Traslado del riesgo de desastres en Motozintla, Chiapas	7	Chiapas, Mexico		the city of Motozintla				✔		✔	✔	✔	✔			✔			✔		✔
108		Climate change-related extreme events are increasing in frequency and severity. Understanding household emergency preparedness capacity in Health-Emergency and Disaster Risk Management (Health-EDRM) for at risk urban communities is limited. The main objective of the study is to explore the association among risk perception, household preparedness, and the self-reported short-term impacts of Typho…	Is Urban Household Emergency Preparedness Associated with Short-Term Impact Reduction after a Super Typhoon in Subtropical City?	9	Hongkong		Hongkong				✔						✔		✔					✔
109		Coastal cities are particularly vulnerable to flood under multivariable conditions, such as heavy precipitation, high sea levels, and storms. The combined effect of multiple sources and the joint probability of extremes should be considered to assess and manage flood risk better. This paper aims to study the combined effect of rainfall and the tidal level of the receiving water body on flood prob…	Joint impact of rainfall and tidal level on flood risk in a coastal city with a complex river network: a case study of Fuzhou City, China	5	Fuzhou City, China	✔	Fuzhou City				✔		✔	✔				✔						conference
110	SAR, InSAR, Sentinel, ALOS, subsidence, flooding	Hurricane Harvey caused unprecedented flooding and socioeconomic devastation in Eastern Texas with high winds, elevated storm tide, and record rainfall. The flooded area is mapped using the radar backscattering difference between Sentinel-1A/B satellite acquisitions spanning the event, which provides a snapshot of standing water at the time of image acquisition. We find vast areas outside of desi…	Land subsidence in Houston correlated with flooding from Hurricane Harvey	5	Eastern Texas, Houston-Galveston area	✔	Houston, Galveston Bay				✔			✔				✔						✔
111	Climate change; Vulnerable populations; Community engagement	The frequency and intensity of extreme weather events have increased in recent decades; one example is Hurricane Sandy. If the frequency and severity continue or increase, adaptation and mitigation efforts are needed to protect vulnerable populations and improve daily life under changed weather conditions. This field report examines the devastation due to Hurricane Sandy experienced in Red Hook, …	Lessons from Hurricane Sandy: a Community Response in Brooklyn, New York	8	U.S.	✔	Brooklyn, New York	✔		✔	✔						✔	✔ (participatory scenario development)				✔		✔
112		Objectives. We analyzed the response of the Chicago Department of Public Health with respect to its effectiveness in providing health care to Hurricane Katrina evacuees arriving in the city.Methods. Between September 12 and October 21, 2005, we conducted a real-time qualitative assessment of a medical unit in Chicago's Hurricane Victim Welcome and Relief Center. A semistructured guide was used to…	Lessons Learned From Chicago's Emergency Response to Mass Evacuations Caused by Hurricane Katrina	9	USA		Chicago				✔							✔				✔		✔
113	Adaptive Capacity; Climate Change Adaptation; Coping Capacity; Disaster Risk Reduction; Physical Planning; Sustainable Development planning	Super Typhoon Haiyan devastated portions of Southeast Asia, particularly the Philippines on November 8, 2013. It caused unprecedented destruction but it also brought about new awareness for urgent and immediate action, not only on integrating Disaster Risk Management in our daily functions but also on addressing Climate Change variation impacts. In response, various stakeholders have made numerou…	Localizing Disaster Risk Reduction and Climate Change Adaptation in Planners' and Decision Makers' Agenda: Technical Comprehensive Model, Quezon City, Philippines	2	Quezon City, Philippines		Quezon							✔								✔		✔
114		Looking for potentially positive outcomes is one way that people cope with stressful events. In two studies, we examined perceived 'silver linings' after the 2005 Hurricanes Katrina and Rita among indirectly affected adults. In Study 1, middle-aged (ages 47-64 years), older (ages 65-89 years), and oldest-old (ages 90-95 years) adults in the Louisiana Healthy Aging Study (LHAS) responded to an ope…	Looking for the Silver Lining: Benefit Finding After Hurricanes Katrina and Rita in Middle-Aged, Older, and Oldest-Old Adults	9							✔						✔							✔
115	New-York-City; mental-health; disaster victims; social support; resilience; geography; katrina; disorder; vulnerability; consequences	We investigated geographic concentration in elevated risk for a range of postdisaster trajectories of chronic posttraumatic stress symptom (PTSS) and depression symptoms in a longitudinal study (N = 561) of a Hurricane Ike affected population in Galveston and Chambers counties, TX. Using an unadjusted spatial scan statistic, we detected clusters of elevated risk of PTSS trajectories, but not depr…	Mapping concentrations of posttraumatic stress and depression trajectories following Hurricane Ike	9	Texas		Galveston and Chambers counties				✔					✔		✔						✔
116		ABSTRACT The present work consisted of designing a methodology that allows the continues of recovery of the mangrove ecosystem, in the face of the new scenarios of climate change, with a geographic information system for monitoring and updating, from the mouth of the San Cristóbal River to the Los Colorados River, due to the deterioration of a strip of the mangrove ecosystem in the south zone of …	Metodología para monitoreo de la recuperación del manglar en la desembocadura del río San Cristóbal	1	Artemisa province coast zones	✔	the municipality of San Cristóbal				✔							✔	✔			✔		✔
117		Recent disasters have shown the existence of large variance in recovery trajectories across cities that have experienced similar damage levels. Case studies of such events reveal the high complexity of the recovery process of cities, where inter-city dependencies and intra-city coupling of social and physical systems may affect the outcomes in unforeseen ways. Despite the large implications of un…	Mobile phone data reveals the importance of pre-disaster inter-city social ties for recovery after Hurricane Maria	8	Puerto Rican counties						✔							✔						✔
118		Coastal ecosystems experience a wide range of stressors including wave forces, storm surge, sea-level rise, and anthropogenic modification and are thus vulnerable to erosion. Urban coastal ecosystems are especially important due to the large populations these limited ecosystems serve. However, few studies have addressed the issue of urban coastal vulnerability at the landscape scale with spatial …	Modeling Coastal Vulnerability through Space and Time	1	Jamaica Bay, New York	✔		✔			✔							✔						✔
119		This paper proposes a double time-scale model to capture the day-to-day evolution along with the within-day variability of travel time. The proposed model can be used to evaluate short-term to long-term effects of new transport policies and construction of critical infrastructures and to analyze the resilience of road networks under disruptions. The within-day travel time variabile is modeled usi…	Modeling double time-scale travel time processes with application to assessing the resilience of tranportotion systems	4	Guangzhou Airport Expressway，New York City		NYC	✔			✔							✔
120	Final target; Road section; Traffic light; Traffic model; Traffic signal	In this paper, we present MOSAIIC, an agent-based model to simulate the road traffic of a city in the context of a catastrophic event. Whether natural (cyclone, earthquake, flood) or human (industrial accident) in origin, catastrophic situations modify both infrastructures (buildings, road networks) and human behaviors, which can have a huge impact on human safety. Because the heterogeneities of …	MOSAIIC: City-level agent-based traffic simulation adapted to emergency situations	4	/									✔										✔
121		Despite the scientific consensus on the multivariate nature of resilience, the majority of the existing approaches either focus on modeling a single dimension of resilience, or model its various dimensions separately. In this paper, we propose leveraging one of the most recent advances in statistical machine learning to characterize the multivariate inoperability of an electric power distribution…	Multi-Dimensional Infrastructure Resilience Modeling: An Application to Hurricane-Prone Electric Power Distribution Systems	4								✔		✔				✔						✔
122	Sea-level rise; heat-related mortality; climate-change; vulnerability; panel; precipitation; impacts; events; framework; cyclones	Megacities are predominantly concentrated along coastlines, making them exposed to a diverse mix of natural hazards. The assessment of climatic hazard risk to cities rarely has captured the multiple interactions that occur in complex urban systems. We present an improved method for urban multi-hazard risk assessment. We then analyze the risk of New York City as a case study to apply enhanced meth…	Multi-hazard risks in New York City	5	coastal regions	✔	NYC, Atlantic City, New Jersey	✔		✔	✔		✔	✔		✔		✔	✔					✔
123	Structural engineering; Wind engineering; Structural fragility; Hurricanes; Electric power delivery; Logistic regression	Fragility functions are used to represent the probability of failure of a structure or lifeline system conditional upon a hazard or set of hazards and are essential in the performance-based design process. Continuous lognormal damage fragilities are traditional, but recent formulations have implemented logit transformations from the family of generalized linear models for categorical data with a …	Multi-hazard system-level logit fragility functions	4	Louisiana and New York	✔	New York City	✔		✔	✔							✔						✔
124		Resilience is mostly considered as a single-dimension attribute of a system. Most of the recent works on resilience treat it as a single-dimension attribute of a system or study the different dimensions of the resilience separately without considering its multi-domain nature. In this paper, we propose an advanced causal inference approach combined with machine learning to characterize the spatio-…	Multi-Network Vulnerability Causal Model for Infrastructure Co-Resilience	4			Tallahassee					✔		✔				✔						✔
125		Ever since the Indian Ocean Tsunami in 2004 and a series of disasters that followed in the last decade, triggered the nations around the world to focus on emergency relief operations. A well prepared and coordinated relief operation is required to reduce the vulnerability of the affected and bring back normalcy in the minimum possible time. The present article discusses the relief and recovery op…	Multi-stakeholder participation in disaster recovery: A case study	8	the coast of Bay of Bengal	✔					✔		✔		✔		✔	✔	✔	✔	✔	✔
126		By providing a wide literature review, post-hurricane Katrina uneven urban regeneration in New Orleans is presented here by framing it within a historical perspective in order to underline how environmental threats too often seem to be not so much 'natural' but rather man-made as well as to highlight both the reasons and the ways in which, in post-disaster reconstruction, competitive growth has b…	NATURAL DISASTERS AS (NEO-LIBERAL) OPPORTUNITY? DISCUSSING POST-HURRICANE KATRINA URBAN REGENERATION IN NEW ORLEANS	7					✔			✔	✔	✔				✔	✔	✔	✔	✔
127	/		New York City Panel on Climate Change 2015 Report Chapter 4: Dynamic Coastal Flood Modeling	#N/A	coastal areas	✔	New York City	✔			✔			✔				✔						✔
128			New york city panel on climate change 2015 report executive summary	#N/A				✔						✔										✔
129	/		New York City Panel on Climate Change 2019 Report Chapter 5: Mapping Climate Risk	#N/A	coastal regions, specifically New York State	✔	NYC	✔		✔	✔		✔	✔	✔	✔		✔	✔	✔		✔		✔
130			New York City Panel on Climate Change 2019 Report Chapter 7: Resilience Strategies for Critical Infrastructures and Their Interdependencies	#N/A				✔		✔		✔	✔			✔		✔		✔		✔		✔
131				#N/A
132		Objective. Following a Presidential Disaster Declaration, federal agencies are supposed to work together to align food choices for disaster feeding to meet Dietary Guidelines for Americans (DGA). Federal recovery efforts were criticized for providing foods of poor nutritional quality during their relief efforts to Puerto Rico (PR). This analysis documents the nutritional quality of federal food c…	Nutrition analysis of household food commodities distributed in Puerto Rico after Hurricane Maria.	8	Puerto Rico						✔													✔
133	Climate change; climate impact; climate index; wood rot; wood decay; wooden buildings	The wood rot decay of structures and buildings in Norway represents high costs. This paper reports the observed trends for the potential rot decay of Norwegian wood structures in the cities of Oslo and Bergen over the recent 55 years, calculated as the 'wood rot climate index' developed by Scheffer, and compares the reports with previous reported values based on climate change modelling. The obse…	Observed Recent Change in Climate and Potential for Decay of Norwegian Wood Structures	3	two most densely built urban areas in Norway		Oslo and Bergen					✔		✔	✔			✔						✔
134	Vibration control; active control; mitigation; dampers	In the past few decades, high-rise buildings have received a renewed interest in many city business locations, where land is scarce, as per their economics, sustainability, and other benefits. Taller and taller towers are being built everywhere in the world. However, the increased frequency of multihazard disasters makes it challenging to balance between a resilient and sustainable construction. …	On the Design of High-Rise Buildings for Multihazard: Fundamental Differences between Wind and Earthquake Demand	7	/		/					✔	✔	✔										✔
135		Landslides disasters in Mexico caused more than 3500 deaths between 1935 and 2006. Such disasters have been mainly associated to intense precipitation events derived from hurricanes, tropical storms and their interactions with cold fronts, although earthquake triggered landslides have also occurred to a lesser extent. The impact of landsliding in Mexico is basically determined by the geomorphic f…	On the historical account of disastrous landslides in Mexico: The challenge of risk management and disaster prevention	3							✔			✔								✔		✔
136	Disaster recovery; Innovation; Sustainability	Following a devastating tornado there in 2007, the tiny city of Greensburg, Kansas has engaged in a sustainability-oriented recovery process through which it hopes to serve as a model for other communities planning for a sustainable future. This article uses innovation theory to consider how and why the sustainability focus emerged in Greensburg and to explore the potential transferability of tho…	Out of the rubble and towards a sustainable future: The "greening" of Greensburg, Kansas	7			Greensburg, Kansas				✔			✔	✔		✔	✔	✔	✔	✔	✔		✔
137		Cyclone Kenneth was the strongest in the recorded history of the African continent. It landed in the Cabo Delgado province in northern Mozambique on 25 April 2019, causing 45 deaths, destroying approximately 40,000 houses, and leaving 374,000 people in need for assistance, most at risk of acquiring waterborne diseases such as cholera. This short article aims to explain how the resulting cholera o…	Outbreak of Cholera Due to Cyclone Kenneth in Northern Mozambique, 2019	7																				✔
138		Hazards such as heatwaves, droughts and floods are often associated with persistent weather patterns. Atmosphere-Ocean General Circulation Models (AOGCMs) are important tools for evaluating projected changes in extreme weather. Here, we demonstrate that 2-day weather pattern persistence, derived from the Lamb Weather Types (LWTs) objective scheme, is a useful concept for both investigating climat…	Past and Projected Weather Pattern Persistence with Associated Multi-Hazards in the British Isles	3			London					✔		✔				✔						✔
139		Urban flooding is a major natural disaster that poses a serious threat to the urban environment. It is highly demanded that the flood extent can be mapped in near real-time for disaster rescue and relief missions, reconstruction efforts, and financial loss evaluation. Many efforts have been taken to identify the flooding zones with remote sensing data and image processing techniques. Unfortunatel…	Patch similarity convolutional neural network for urban flood extent mapping using bi-temporal satellite multispectral imagery	5								✔		✔										✔
140		Natural disasters pose serious threats to large urban areas, therefore understanding and predicting human movements is critical for evaluating a population's vulnerability and resilience and developing plans for disaster evacuation, response and relief. However, only limited research has been conducted into the effect of natural disasters on human mobility. This study examines how natural disaste…	Patterns and Limitations of Urban Human Mobility Resilience under the Influence of Multiple Types of Natural Disaster	8							✔								✔					✔
141	Climate change; Risk; Disaster; Rural; Australia; Trust; Communications; Structural equation modelling	Australia, a country which has regularly experienced various natural disasters, is now set to face more intense and frequent disasters in the twenty-first century as a result of climate change. Prior research indicates that in Australia, the perceived risks of climate change are mixed and becoming less prevalent across rural and urban locations, posing a threat to the public's adoption of mitigat…	Perceptions of climate change risk in four disaster-impacted rural Australian towns	1	Australia		Victoria, Queensland				✔						✔	✔				✔		✔
142		Research reveals that liberals and conservatives in the United States diverge about their beliefs regarding climate change. We show empirically that political affiliation also matters with respect to climate related risks such as flooding from hurricanes. Our study is based on a survey conducted 6 months after Superstorm Sandy in 2012 of over 1,000 residents in flood-prone areas in New York City.…	Political affiliation affects adaptation to climate risks: Evidence from New York City	9				✔		✔	✔						✔			✔		✔		✔
143		On October 28th 2013 Hurricane Sandy hit land on the East Coast of the United States. The deadliest storm to hit the country since 2005 it caused tens of billions of dollars in damage, destroyed thousands of homes, left millions without electric service, and caused 117 deaths in the United States, including 53 in New York, making Sandy the most life costly hurricane to hit the United States mainl…	Porosity: Networking Cities for Changing Climate	8	East Coast of the United States.	✔					✔						✔							✔
144		Purpose The purpose of this paper is to explore the impact of disaster rehabilitation interventions on bonding social capital in the aftermath of Typhoon Yolanda. Design/methodology/approach The data from the project are drawn from eight barangays in Tacloban City, the Philippines. Local residents and politicians were surveyed and interviewed to examine perceptions of resilience and community sel…	Post-disaster social capital: trust, equity, bayanihan and Typhoon Yolanda	2		✔	in Tacloban City				✔						✔							✔
145	Adaptation; Natural hazards; Shrinking cities; Urban sprawl	New Orleans' post-Katrina disaster recovery is still incomplete. However, settlement adjustments display already a "second-order" adaptation pattern to the persistent hurricane hazard. The "second-order" adaptation concept encompasses those adjustments that result from individual household decision instead of planned action by government's decision. However, New Orleans is still reluctant to admi…	Post-disaster urban adaptation: New Orleans' settlement adjustments [Adaptation urbaine post-catastrophe: la recomposition territoriale de La Nouvelle Orléans]	7					✔		✔			✔				✔				✔
146	Power outage; Preparedness; Vulnerable populations; Climate change	Power outages can impact health, and certain populations may be more at risk. Personal preparedness may reduce impacts, but information on power outage preparedness and risk perception among vulnerable populations is limited. We examined power outage preparedness and concern among New York City residents, including vulnerable populations defined as older adults (65years), and respondents with hou…	Power Outage Preparedness and Concern among Vulnerable New York City Residents	9	coastal regions	✔	New York City	✔		✔		✔				✔	✔							✔
147		Sandstorms (dust storms) are considered the most events which cause destructive and costly damages in lots of desert regions. These sandstorms may be a reason of huge disasters or damages on environmental as well as health aspects. The aim of this paper is to develop a mathematical model for predicting the Dust Storm in Republic of Iraq using Artificial Neural Network (ANN) technique. As a case s…	Prediction of dust storms in construction projects using intelligent artificial neural network technology	6			Baghdad, Basrah, Samawa, and Nasiriya				✔			✔				✔						✔
148		The center for the Collaborative Adaptive Sensing of the Atmosphere (CASA) Dallas-Fort Worth (DFW) Urban Demonstration Network consists of a high-resolution X-band radar network and a National Weather Service S-band radar system (i.e., KFWS radar). On the basis of these radars, CASA has developed an end-to-end warning system that includes sensors, software architecture, products, data disseminati…	Principles of High-Resolution Radar Network for Hazard Mitigation and Disaster Management in an Urban Environment	6								✔		✔				✔						✔
149		Pluvial flood risk is mostly excluded in urban flood risk assessment. However, the risk of pluvial flooding is a growing challenge with a projected increase of extreme rainstorms compounding with an ongoing global urbanization. Considered as a flood type with minimal impacts when rainfall rates exceed the capacity of urban drainage systems, the aftermath of rainfall-triggered flooding during Hurr…	Probabilistic Models Significantly Reduce Uncertainty in Hurricane Harvey Pluvial Flood Loss Estimates	5								✔		✔				✔						✔
150		The mountainous relief of Mexico enhances naturally the occurrence of mass movement processes. However, hundreds of failures occurred in October 1999, as a result of an extreme precipitation event originated by a tropical storm. Zacapoaxtla, in addition to other municipalities, such as Teziutlan, Totomoxtla, Zapotitl谩n de M茅ndez, Tlatlauquitepec, etc. was severely affected by these phenomena. The…	Procesos de remoción en masa y riesgos asociados en Zacapoaxtla, Puebla	3	Zacapoaxtla市						✔			✔				✔						✔
151		Hurricane Katrina devastated the city of New Orleans in late August 2005, resulting in damage to much of the city's sports infrastructure and the departure of both of New Orleans' major-league professional sports teams, the National Football League Saints and the National Basketball Association Hornets. What should the city provide in the way of financial accommodation to encourage them to return…	Professional sports, hurricane katrina, and the economic redevelopment of new orleans	7	U.S.		New Orleans		✔		✔											✔		✔
152	/	Several individual-level factors are known to promote psychological resilience in the aftermath of disasters. Far less is known about the role of community-level factors in shaping postdisaster mental health. The purpose of this study was to explore the influence of both individual- and community-level factors on resilience after Hurricane Sandy. A representative sample of household residents (N …	Psychological Resilience after Hurricane Sandy: The Influence of Individual- and Community-Level Factors on Mental Health after a Large-Scale Natural Disaster	9	U.S.	✔	New York City	✔		✔	✔							✔		✔				✔
153			Public health and disaster mental health: preparing, responding, and recovering	#N/A																				✔
154		HurricaneSandy was the greatest natural disaster to ever impact public housing residents in New York City. It affected approximately 80,000 residents in 400 buildings in 33 developments throughout the city. The storm left residents without power, heat, or running water, yet many chose not to evacuate. This qualitative study was conducted to understand the impact of Sandy among this socially, phys…	Public Housing on the Periphery: Vulnerable Residents and Depleted Resilience Reserves post-Hurricane Sandy	7				✔		✔	✔					✔	✔			✔	✔	✔		✔
155		The increasing risk and exposure of people and assets to natural hazards and disasters suggests an increasing need for temporary housing following disasters. Resilience to natural hazards is dependent on the resources available to families or communities to prepare for and mitigate risk, influenced by social vulnerability. This study seeks to quantify the total environmental impact of temporary h…	Quantifying Environmental Impacts of Temporary Housing at the Urban Scale: Intersection of Vulnerability and Post-Hurricane Relief in New Orleans	7	southern Louisiana						✔										✔	✔		✔
156		Human mobility is influenced by environmental change and natural disasters. Researchers have used trip distance distribution, radius of gyration of movements, and individuals' visited locations to understand and capture human mobility patterns and trajectories. However, our knowledge of human movements during natural disasters is limited owing to both a lack of empirical data and the low precisio…	Quantifying Human Mobility Perturbation and Resilience in Hurricane Sandy	8				✔		✔	✔								✔					✔
157	Race; Socioeconomic status; Migration; New Orleans; Hurricane Katrina; Environment; Natural hazards	Hurricane Katrina struck New Orleans on the 29th of August 2005 and displaced virtually the entire population of the city. Soon after, observers predicted the city would become whiter and wealthier as a result of selective return migration, although challenges related to sampling and data collection in a post-disaster environment have hampered evaluation of these hypotheses. In this article, we i…	Race, socioeconomic status, and return migration to New Orleans after Hurricane Katrina	3	U.S.		New Orleans		✔		✔							✔						✔
158		Could social media data aid in disaster response and damage assessment? Countries face both an increasing frequency and an increasing intensity of natural disasters resulting from climate change. During such events, citizens turn to social media platforms for disaster-related communication and information. Social media improves situational awareness, facilitates dissemination of emergency informa…	Rapid assessment of disaster damage using social media activity	8						✔	✔						✔							✔
159	Urban resilience; flooding; governance; green infrastructure; Hoboken; Rebuild by Design	The Rebuild by Design (RBD) competition was launched after the devastating impact of Hurricane Sandy, and the winning designs have put a significant emphasis on green infrastructure (GI) as a means of achieving flood resilience in urban areas. Previous research in the field of urban stormwater management indicates that wide-spread implementation of GI remains a challenge, largely due to a lack of…	Rebuild by Design in Hoboken: A Design Competition as a Means for Achieving Flood Resilience of Urban Areas through the Implementation of Green Infrastructure	7	urban areas in U.S.	✔	Hoboken, New Jersey			✔	✔		✔			✔				✔		✔
160		Rebuild by Design' was a four-stage, interdisciplinary design competition aimed at bolstering the resilience of the New York region after Hurricane Sandy. The competition included ten multi-disciplinary teams, each of which worked within a distinct neighbourhood or city within the Sandy-affected region. Six of these teams were awarded a disproportionate share of $1 billion in Community Developmen…	Rebuild by Design in New York City: Introducing the Context of the Competition and Considering a Literature Review on Disaster Planning and Resilience Theory	7	New York region	✔	New York City	✔		✔	✔						✔							✔
161		Rebuild by Design was a four-stage, interdisciplinary design competition aimed at bolstering the resilience of the New York region after Hurricane Sandy. This paper explores the extent to which a design competition like Rebuild by Design can be considered a viable form of disaster recovery. This includes the use of twenty-three key informant interviews conducted with the principal actors involved…	Rebuild by Design in New York City: Investigating the Competition Process and Discussing Its Outcomes	7	New York region	✔	New York City	✔		✔	✔						✔							✔
162	Stewardship; social resilience; community; urban green space; New York City	Resilience theory has received increased attention from researchers across a range of disciplines who have developed frameworks and articulated categories of indicators; however, there has been less discussion of how to recognize, and therefore support, social resilience at the community level, especially in urban areas. The value of urban environmental stewardship for supporting social-ecologica…	Recognizing Stewardship Practices as Indicators of Social Resilience: In Living Memorials and in a Community Garden	2	urban areas, public and private land in parks, forests, coastal areas, community garden in public housing	✔	NYC, Queens	✔		✔		✔	✔		✔		✔	✔	✔			✔		✔
163		Four propositions drawn from 60 years of natural hazard and reconstruction research provide a comparative and historical perspective on the reconstruction of New Orleans after Hurricane Katrina. Decisions taken over its 288-year history that have made New Orleans so vulnerable to Katrina reflect a long-term pattern of societal response to hazard events-reducing consequences to relatively frequent…	Reconstruction of New Orleans after Hurricane Katrina: A research perspective	7	New Orleans after Hurricane Katrina				✔		✔		✔		✔									✔
164		The Monterrey Metropolitan Area (MMA), strategically located in Northeastern Mexico, has a population of over 4.5 million people. The metropolis is the second largest economic center in the country, only after Mexico City, and maintains a key role in the Mexico-US trade corridor. Thus, the issue of urban resilience to extreme weather events is a matter of national security and not only a local co…	Recovering of the Monterrey Metropolitan Area, Mexico, After Hurricane Alex (2010): The Role of the Nuevo Leon State Reconstruction Council	2	The Monterrey Metropolitan Area		The Monterrey Metropolitan Area				✔		✔			✔						✔		✔
165		Hurricane Katrina's effect on the population of the City of New Orleans provides a model of how severe weather events, which are likely to increase in frequency and strength as the climate warms, might affect other large coastal cities. Our research focuses on changes in the migration system-defined as the system of ties between Orleans Parish and all other U.S. counties-between the pre-disaster …	Recovery migration to the City of New Orleans after Hurricane Katrina: a migration systems approach	1					✔		✔								✔					✔
166	Community gardens; Civic ecology; Social-ecological systems; Disaster resilience; Hurricane Sandy	Community gardens have historically played an important role in the social ecological resilience of New York City (NYC). These public-access communal gardens not only support flora and fauna to enhance food security and ecosystem services, but also foster communities of practice which nurture the restorative and communal aspects of this civic ecology practice. After NYC communities were devastate…	Refuges of local resilience: Community gardens in post-Sandy New York City	2	U.S.	✔	New York City	✔		✔	✔		✔		✔	✔	✔	✔				✔		✔
167	meteorological disaster, public cognition, perceived value, service satisfaction, structural equation model	Clarifying the relationship between public cognition and satisfaction with meteorological service is an important way to adapt to and mitigate climate change. This article first proposes an innovative concept on public meteorological cognition. Also, based on the survey data from 3,029 questionnaires on public cognition of meteorological disasters in Shenzhen city of China, the relationship among…	Relationship Among Public Cognition, Perceived Value, and Meteorological Service Satisfaction	4	the east coast of the Pearl River Delta	✔	Shenzhen					✔		✔		✔		✔				✔		✔
168	Urban DRM; remote sensing; damage; recovery; vulnerability; resilience; economic; social; proxy; indirect measurement	Rapid increase in population and growing concentration of capital in urban areas has escalated both the severity and longer-term impact of natural disasters. As a result, Disaster Risk Management (DRM) and reduction have been gaining increasing importance for urban areas. Remote sensing plays a key role in providing information for urban DRM analysis due to its agile data acquisition, synoptic pe…	Remote Sensing-Based Proxies for Urban Disaster Risk Management and Resilience: A Review	2	urban areas		/					✔		✔				✔						✔
169	Choice behavior; residence and job location change; flooding; cyclone; climate change	Climate change enters significantly into and is shown to be a direct determinant of residence and job location change decisions. Understanding of how people's residence and job location change choice behavior is affected and thus responds to the impacts of climate change is essential for transportation planners and adaptation decision makers. As an addition to the current literature, the main pur…	Residence and Job Location Change Choice Behavior under Flooding and Cyclone Impacts in Bangladesh	1	Bangladesh	✔	✔4 coastal and inland cities of Bangladesh				✔		✔			✔		✔	✔	✔		✔		✔
170		Since the patterns of residential buildings in the urban area are small-sized and dispersed, this study proposes a high-resolution flood loss and risk assessment model to analyze the direct loss and risk impacts caused by floods. The flood inundation simulation with a fine digital elevation model (DEM) provides detailed estimations of flood-inundated areas and their corresponding inundation depth…	Residential Flood Loss Assessment and Risk Mapping from High-Resolution Simulation	5							✔			✔				✔
171	Interdependent infrastructures; Resilience; System dynamics; Water supply management	Recent catastrophic events such as Hurricane Katrina have highlighted the importance of interdependency to result in cascading effect among critical infrastructures. Previous studies investigated and categorized the interdependency of critical infrastructures based on qualitative consideration and case studies. However, it is still necessary to approach this quantitatively. The main purpose of th…	Resilience assessment for interdependent water supply systems based on a system dynamics model	4							✔			✔		✔						✔		✔
172		In the wake of Hurricane Sandy, with more frequent extreme weather events and rising sea level in progress, addressing the vulnerability of US coastal cities and towns has become a matter of urgency. But out of disasters can come opportunities for innovation. Post-Sandy, a range of new initiatives, tools, policies, governance frameworks and incentives are being tested, including competition proce…	Resilience by design: can innovative processes deliver more?	7	Sandy affected areas	✔	New York, New Jersey, and Connecticut	✔		✔	✔		✔	✔	✔		✔					✔		✔
173		Climate change has intensified tropical cyclones, resulting in several recent catastrophic hurricanes and typhoons. Such disasters impose threats on populous coastal urban areas, and therefore, understanding and predicting human movements plays a critical role in evaluating vulnerability and resilience of human society and developing plans for disaster evacuation, response and relief. Despite its…	Resilience of human mobility under the influence of typhoons	8		✔					✔								✔					✔
174	Urban Resilience; Urban Planning; Assessment Framework; Vulberability; Climate Change	The notion of resilience is rapidly gaining ground in the urban sustainability literature. The frequency of recent incidents including natural disasters such as earthquakes, tsunamis, and hurricanes, and also difficulties caused by the economic downturn has highlighted the vulnerability of human settlements and makes the appropriate consideration of resilience in the planning for future of urban …	Resilient urban planning: Major principles and criteria	2	urban areas		/					✔						✔						✔
175	risk; vulnerability; floods; social actors	This article discusses the social experience generated from risk, out of the devastation caused by Tropical Storm Henriette in 2007, in the various settlements and housing developments and other sectors of Llano Largo and surrounding area located in the iconic Zona Diamante (Diamond Zone), of Acapulco city. It addresses disaster management by identifying the actors involved, affected population, …	Riesgo y vulnerabilidad en Llano Largo, Acapulco: la tormenta Henriette	7	Llano Largo and surrounding area located in the iconic Zona Diamante (Diamond Zone)		Acapulco				✔					✔						✔		✔
176		China's coastal areas suffer from typhoon attacks every year. Rainstorms induced by typhoons characteristically are high intensity with a large amount of rain and usually induce floods and waterlogging in the affected area. Guangdong province has the highest frequency of typhoon hits in China. It has a special geographical position as well as unique climatic features, but the typhoon flood disast…	Risk Assessment of Flood Disaster Induced by Typhoon Rainstorms in Guangdong Province, China	5	Guangdong province						✔			✔				✔						✔
177	Tropical cyclones; hurricanes; intensity; damages	In this paper, typhoon simply means tropical cyclone. As risk is future probability of hazard events, when estimated future probability is the same as historical probability for a specific period, we can understand risk by learning from past events. Based on precipitation and wind data over the mainland of China during 1980-2014 and disaster and social data at the county level in Zhejiang Provinc…	Risk zoning of typhoon disasters in Zhejiang Province, China	5	Southeastern Zhejiang Province and the boundary region between Zhejiang and Fujian provinces and the Hangzhou Bay area	✔	Hangzhou, Taizhou, Ningbo and Wenzhou cities				✔		✔	✔		✔	✔
178		Globally, sand dunes are a major environmental problem that causes damage to urban areas, transportation, and population. The current study proposes a comprehensive investigation on sand dune risk modeling in Sabha located in the southwestern part of Libya. Data from various sources were collected and prepared in a GIS database. Data from 2016 were used to derive several controlling factors, such…	Sand dune risk assessment in Sabha region, Libya using Landsat 8, MODIS, and Google Earth Engine images	5	southwestern part of Libya						✔			✔				✔						✔
179	Nighttime; openstreetmap; vulnerability; disasters; poverty; future	A real-time understanding of the distribution and duration of power outages after a major disaster is a precursor to minimizing their harmful consequences. Here, we develop an approach for using daily satellite nighttime lights data to create spatially disaggregated power outage estimates, tracking electricity restoration efforts after disasters strike. In contrast to existing utility data, these…	Satellite-based assessment of electricity restoration efforts in Puerto Rico after Hurricane Maria.	8	Puerto Rico		Puerto Rican cities				✔		✔	✔						✔				✔
180	disaster; hybridity; resilience; social science; symbolism; trees	The role of community-based natural resources management in the form of 'greening' after large scale system shocks and surprises is argued to provide multiple benefits via engagement with living elements of social-ecological systems and subsequent enhanced resilience at multiple scales. The importance of so-called social-ecological symbols, especially the potent hybrid symbols of trees and their …	Seeing the forest for the trees: hybridity and social-ecological symbols, rituals and resilience in postdisaster contexts	2	U.S.	✔	New York City; New Orleans; Midwestern city of Joplin, Missouri	✔	✔	✔	✔			✔	✔									✔
181	Storm surge; wave overtopping; artificial coast; coastal hazard; EurOtop	This study follows up previous research on simulating the wave-induced overtopping of coastal dikes by incorporating the empirical formulas of EurOtop version 2007 into the storm surge model ADCIRC + SWAN. Hindcasting simulations were performed for the wave overtopping and inundation induced by Typhoon Chaba along the dike of Marine City, South Korea, in 2016. The simulation results showed that t…	Simulation of Wave Overtopping and Inundation over a Dike Caused by Typhoon Chaba at Marine City, Busan, Korea	6	South Korea	✔	Marine City,				✔		✔	✔		✔								✔
182		Purpose - This paper aims to discuss the roles of social protection in reducing and facilitating climate-induced migration. Social protection gained attention in the international climate negotiations with the establishment of the Warsaw International Mechanism for Loss and Damage. Yet, its potential to address migration, considered as a key issue in the loss and damage debate, has not been suffi…	Social protection as a strategy to address climate-induced migration	1								✔							✔			✔		conference proceedings
183		In this paper we assess dierential exposure to flooding in two coastal megacities, New York and Mumbai, both of which suered major flood-related disasters in the past decade. Specifically, we examine whether the most exposed populations are also the most socially vulnerable. First, we developed Social Vulnerability Indices (SoVIs) for each city with census data. We then overlaid the SoVI scores o…	Social vulnerability to floods in two coastal megacities: New York City and Mumbai	5			New York and Mumbai	✔			✔													✔
184	abandonment; disturbance; environmental justice; resilience; urban ecology; vegetation	Despite growing interest in urban resilience, remarkably little is known about vegetation dynamics in the aftermath of disasters. In this study, we examined the composition and structure of plant communities across New Orleans (Louisiana, USA) following catastrophic flooding triggered by levee failures during Hurricane Katrina in 2005. Focusing on eight neighborhoods that span a range of demograp…	Socioecological disparities in New Orleans following Hurricane Katrina	2	Louisiana, USA		New Orleans		✔		✔		✔		✔	✔			✔			✔
185		The advances made for spaceflight have influenced almost every aspect of modern life on Earth through spin-off technologies. Looking at the Space environmental context and the crew dynamics we can gain insights and inspiration into how to manage stressful and unpredictable emergency situations. In this paper we enquire into ways that design can help generate countermeasures to enhance our resilie…	Space4Inspiration: Survival Lab. Designing Countermeasures for Natural Disasters	7																				✔
186		The Philippines is one of the most natural hazard prone countries in the world, especially for water-related disasters (floods and landslides) triggered by typhoon. This study is motivated by the extreme flooding incidence in Metro Manila and surrounding areas in September 2009 during the most devastating typhoon to hit the country named as Tropical Storm Ondoy. Highly urbanized cities of Metro M…	Spatial Multi-Criteria Analysis (SMCA) For Basin-Wide Flood Risk Assessment As A Tool In Improving Spatial Planning And UrbanResilience Policy Making: A Case Study Of Marikina River Basin, Metro Manila - Philippines	5	Metro Manila and surrounding areas						✔			✔				✔						✔
187	Hurricane Katrina; Drug Markets; Qualitative Research; Disaster	Background: In recent years, numerous weather disasters have crippled many cities and towns across the United States of America. Such disasters present a unique opportunity for analyses of the disintegration and reformulation of drug markets. Disasters present new facts which cannot be 'explained' by existing theories. Recent and continuing disasters present a radically different picture from tha…	Stages of drug market change during disaster: Hurricane Katrina and reformulation of the New Orleans drug market	8	U.S.		New Orleans		✔		✔										✔	✔		✔
188	Community mental health services; needs assessment; vulnerable populations; public health practice; mental disorders	Objective Research on the impact of natural disasters on the mental health of older adults finds both vulnerabilities and resilience. We report on the rates of clinically significant depression among older adults (aged 60 years) living in areas affected by Hurricane Sandy in 2012 and the factors associated with mental health need. Methods The Sandy Mobilization, Assessment, Referral and Treatment…	Storm Impact and Depression Among Older Adults Living in Hurricane Sandy-Affected Areas	9	areas affected by Hurricane Sandy		New York City	✔		✔	✔					✔								✔
189	Typhoon Haiyan (Yolanda); Tacloban; Storm surge; Pedestrian evacuation; Numerical simulation; Depth -velocity product	The present paper examines the impact of floodwater caused by the storm surge brought about by Typhoon Haiyan in 2013, focusing on downtown Tacloban in Leyte Island, the Philippines. A reliable numerical model for predicting such flooding was developed by calibrating the results of field investigations, including footage from a video clip taken during the storm surge. The simulation reveals that …	Storm surge and evacuation in urban areas during the peak of a storm	6	Leyte Island, the Philippines	✔	Tacloban				✔			✔				✔						✔
190	Storm tide; Cyclone; Hazard; Vulnerability; Risk	The rapid growth of urban development in coastal areas of Queensland (Australia) has significantly increased the number of people exposed to the risk of storm tides generated by tropical cyclones. To gain a better understanding of the vulnerability and risks faced by those communities, impact and consequence modelling techniques originally developed for river flooding hazards have been modified t…	Storm tide impact and consequence modelling: Some preliminary observations	6	coastal areas	✔	Queensland (Australia)				✔			✔				✔						✔
191		Propagation of cost-effective water level sensors powered through the Internet of Things (IoT) has expanded the available offerings of ingestible data streams at the disposal of modern smart cities. StormSense is an IoT-enabled inundation forecasting research initiative and an active participant in the Global City Teams Challenge seeking to enhance flood preparedness in the smart cities of Hampto…	StormSense: A New Integrated Network of IoT Water Level Sensors in the Smart Cities of Hampton Roads, VA.	6	Hampton Roads						✔			✔								✔		✔
192		Climatic and non-climatic stressors, such as temperature increases, rainfall fluctuations, population growth and migration, pollution, land-use changes and inadequate gender-specific strategies, are major challenges to coastal agricultural sustainability. In this paper, we discuss all pertinent issues related to the sustainability of coastal agriculture under climate change. It is evident that so…	Sustainability of Coastal Agriculture under Climate Change	1		✔						✔										✔
193		The protection of high-risk underwater and underground assets, such as rail and road tunnels, is a high priority. Disasters and extraordinary events can significantly disrupt the functionality of such critical civil infrastructure. Events such as the 2012 flooding of New York City, when Hurricane Sandy caused seven subway tunnels and three vehicular tunnels to flood and remain inoperable for seve…	Testing of Full-Scale Inflatable Plug for Flood Mitigation in Tunnels	4				✔		✔		✔		✔										✔
194	Disasters; Post-traumatic stress disorder; Depression; Mental health	This article provides a detailed examination of the relationship between disaster-related experiences and mental health outcomes among a sample of drug using African American Hurricane Katrina evacuees. Face-to-face structured interviews were administered to Hurricane Katrina evacuees (n = 350) residing in voucher assisted apartment complexes in Houston, Texas (2006-2007). We use Ordinary Least S…	The Association Between Disaster-Related Experiences and Mental Health Outcomes Among Drug Using African American Hurricane Katrina Evacuees	9	Texas		Houston				✔			✔		✔		✔		✔				✔
195			The Association of Disaster-Related Experiences and Self-Reported Recollections of National Trauma With Posttraumatic Stress Disorder Symptoms Following Hurricane Sandy	#N/A																				✔
196		Category 5 Super Typhoon Bopha, the world's worst storm of 2012, formed abnormally close to the Equator, and its landfall on Mindanao set the record proximity to the Equator for its category. Its torrential rains generated an enormous debris flow in the Mayo River watershed that swept away much of the village Andap in the New Bataan municipality, burying areas under rubble as thick as 9m and kill…	The December 2012 Mayo River debris flow triggered by Super Typhoon Bopha in Mindanao, Philippines: lessons learned and questions raised	6	Mayo River watershed that swept away much of the village Andap in the New Bataan		New Bataan				✔			✔			✔	✔	✔	✔		✔		✔
197		Providing communications during disaster relief continues to be a significant challenge. Difficulties associated with communications between responders, disparate agencies and the outside world continue to plague disaster response efforts. Modern disaster response often requires the transmission of various information including text, voice, video and other types of data. One way of providing comm…	The Evolution of Hastily Formed Networks for Disaster Response: Technologies, Case Studies, and Future Trends	4								✔		✔				✔						✔
198		In 2007 the Good Work Network(1) (GWN), a 501(c)(3) micro-enterprise development organization, purchased the historic Franz Building (Fig. 1) at 2016 Oretha Castle Haley Boulevard (O.C. Haley) in New Orleans, Louisiana and will renovate it to house expanded business support and incubation services along with several retail incubator storefronts. Established in 2000, GWN provides training, technic…	THE FRANZ BUILDING: A Strong Advocation for Adaptive Re-Use in Post-Katrina New Orleans	7	U.S.		New Orleans		✔		✔		✔
199		Background: Only very few studies have investigated the geographic distribution of psychological resilience and associated mental health outcomes after natural or man made disasters. Such information is crucial for location-based interventions that aim to promote recovery in the aftermath of disasters. The purpose of this study therefore was to investigate geographic variability of (1) posttrauma…	The geography of post-disaster mental health: spatial patterning of psychological vulnerability and resilience factors in New York City after Hurricane Sandy	9				✔		✔	✔							✔						✔
200	/	The Federal Aviation Administration's Terminal Doppler Weather Radar (TDWR) system was primarily designed to address the operational needs of pilots in the avoidance of low-altitude wind shears upon takeoff and landing at airports. One of the primary methods of wind-shear detection for the TDWR system is the gust-front detection algorithm. The algorithm is designed to detect gust fronts that prod…	THE GUST-FRONT DETECTION AND WIND-SHIFT ALGORITHMS FOR THE TERMINAL DOPPLER WEATHER RADAR SYSTEM	6	/		/					✔		✔				✔						✔
201		A tornado hit the northeastern suburbs of Hamburg, Germany, on 7 June 2016. It had an estimated strength of upper end Fl on the Fujita scale and was short-lived with an approximate duration of only 13 min and a path length of just about 1.3 km. We demonstrate that such a small-scale, extreme event can be observed and forecasted accurately by a low-cost radar and by an atmospheric model with low c…	The Hamburg Tornado (7 June 2016) from the perspective of low-cost high resolution radar data and weather forecast model	6	northeastern suburbs of Hamburg, Germany		Hamburg				✔							✔						✔
202	Asthma; asthma case management; asthma counselor; environmental intervention; Hurricane Katrina; indoor allergens; mold	BACKGROUND: In the city of New Orleans, Louisiana, and surrounding parishes (NOLA), children with asthma were perilously impacted by Hurricane Katrina as a result of disrupted health care, high home mold and allergen levels, and high stress. OBJECTIVES: The Head-off Environmental Asthma in Louisiana (HEAL) study was conducted to examine relationships between the post-Katrina environment and child…	The Head-off Environmental Asthma in Louisiana (HEAL) Study-Methods and Study Population	9	U.S.		New Orleans, Louisiana, and surrounding parishes		✔		✔			✔		✔	✔							✔
203		While (urban) resilience has become an increasingly popular concept, especially in the areas of disaster risk reduction (DRR) and climate change adaptation (CCA), it is often still used as an abstract metaphor, with much debate centered on definitions, differences in approaches, and epistemological considerations. Empirical studies examining how community-based organizations (CBOs) 'practice' res…	The influence of urban development dynamics on community resilience practice in New York City after Superstorm Sandy: Experiences from the Lower East Side and the Rockaways	2	Lower East Side and the Rockaways		Manhattan, Rockaway,	✔		✔	✔
204	CFD simulation; Historical houses; Residential architecture; Storm; Yazd area	As one of the arid areas of Iran, Yazd is always exposed to extreme winds with dust and shifting sands. Therefore, the architectural principles in the residential architecture of the city need be adapted to such environmental conditions in order to minimize the influence of the severe winds on the interior spaces. This study investigates the influence of storms on the interior space of the centra…	The investigation of the function of the central courtyard in moderating the harsh environmental conditions of a hot and dry climate (Case Study: City of Yazd, Iran)	6	City of Yazd, Iran		Yazd				✔			✔										✔
205		The objective of this paper was to describe the impact of climate change on the Mississippi River flood hazard in the New Orleans area. This city has a unique flood risk management challenge, heavily influenced by climate change, since it faces flood hazards from multiple geographical locations (e.g. Lake Pontchartrain and Mississippi River) and multiple sources (hurricane, river, rainfall). Also…	The large-scale impact of climate change to Mississippi flood hazard in New Orleans	5	The objective of this paper was to describe the impact of climate change on the Mississippi River flood hazard in the New Orleans area.				✔					✔										✔
206	New Orleans population; housing; in- and out-migration; post-disaster displacement	Hurricane Katrina created a catastrophe in the City of New Orleans when the storm surge caused the levee system to fail on August 29, 2005. The destruction of housing displaced hundreds of thousands of residents for varying lengths of time, often permanently. It also revealed gaps in our knowledge of how population is recovered after a disaster causes widespread destruction of urban infrastructur…	The Long-Term Recovery of New Orleans' Population After Hurricane Katrina	8	U.S.		New Orleans		✔		✔					✔		✔	✔			✔		✔
207	Green infrastructure; low-impact development; resilience; stormwater management; landscape performance	Climate change and its related factors are increasing the frequency of hurricanes, coastal storms, and urban flooding. Recovery from disasters can be slow, with jurisdictions failing to rebuild better, wasting time and money without improving resilience for the next disaster. To help attenuate floods and mitigate their impact, Low-Impact Development (LID) and the incorporation of green infrastruc…	The Projected Impact of a Neighborhood-Scaled Green-Infrastructure Retrofit	4	urban areas in Texas		Sugar Land, Houston,				✔		✔	✔										✔
208		The objective of this paper is to present the path towards the construction of a methodological model that evaluated resilience in three coastal cities of the Mexican Caribbean (Chetumal, Tulum and Playa del Carmen), in the face of the threat of hurricanes. The model is based on the vision of complex adaptive systems, risk management, some aspects of governance and planning and territorial orderi…	The road towards a methodological model to realize a resilience index in coastal cities (RICC) of the Mexican Caribbean in the face of hurricanes and floods	1	in three coastal cities of the Mexican Caribbean (Chetumal, Tulum and Playa del Carmen),	✔	Chetumal, Tulum and Playa del Carmen				✔			✔				✔						✔
209		This paper offers an unconscious encounter between the incompatible entities of a vulnerable human populace and a high-intensity storm. The setting is a typically human social situation, a city nestled on the Mississippi River between Lake Pontchartrain and the Gulf of Mexico. The discussion is with the deafly unconscious. The topic of discussion concerns the psychological constraints that tie hu…	The unconscious mind rules in absentia	3	a city nestled on the Mississippi River between Lake Pontchartrain and the Gulf of Mexico.						✔													✔
210		Purpose: This paper aims to establish two key points. Firstly that there is a gap in the resilience literature, and to show that electricity needs to play a more central role in all the academic research fields associated with ' disasters' and ' resilient cities'. Design/methodology/approach: Two approaches were used, database interrogation and establishing areas of expertise in the resilience an…	To what extent is electricity central to resilience and disaster management of the built environment?	2	/		/					✔					✔	✔						✔
211		Cities at the fringe of the Taklimakan desert in NW China are prone to dust and sand storms with serious consequences for human well-being. The Kokyar Protection Forest was established in the 1980s as an ecological engineering project with the intent of protecting the city of Aksu, NW China, from these impacts. It is designed as a combination of poplar shelterbelts and orchards, irrigated by rive…	Trading Natural Riparian Forests for Urban Shelterbelt Plantations-A Sustainability Assessment of the Kokyar Protection Forest in NW China	1	Cities at the fringe of the Taklimakan desert in NW China						✔				✔
212	resiliency; risk management; transformation; transitions; urban coasts	Ongoing climate change is encouraging cities to reevaluate their risk management strategies. Urban communities increasingly are being forced to respond to climate shifts with actions that promote resistance, resilience, or even larger scale transformations. Our objective is to present a conceptual framework that facilitates examination of how the transition from one type of risk management strate…	Transitions between risk management regimes in cities	2	urban coastal	✔	New York City	✔		✔		✔					✔		✔	✔	✔	✔		✔
213	Climate-change; island countries; natural hazards; vulnerability; environment; mitigation; farmers; drought; trends	The destruction caused by tropical cyclone (TC) Pam in March 2015 is considered one of the worst natural disasters in the history of Vanuatu. It has highlighted the need for a better understanding of TC impacts and adaptation in the Southwest Pacific (SWP) region. Therefore, the key aims of this study are to (i) understand local perceptions of TC activity, (ii) investigate impacts of TC activity …	Tropical cyclone perceptions, impacts and adaptation in the Southwest Pacific: an urban perspective from Fiji, Vanuatu and Tonga	2	Southwest Pacific region	✔	urban cities from Fiji,Vanuatu and Tonga				✔		✔				✔	✔						✔
214	Disaster rehabilitation, disaster relief, Haiyan, Philippines, resilience, Typhoon Yolanda	After Typhoon Yolanda devastated the Philippines, 'resilient' was a term frequently used by the media, survivors, government officials and various other stakeholders in the city of Tacloban to describe those affected by the disaster. The focus of this article is therefore on how this term was articulated and experienced during this period. The analysis covers how resilience was discursively deplo…	Typhoon Yolanda and post-disaster resilience: Problems and challenges	8	the Visayas region of the Philippines	✔	Tacloban				✔		✔		✔	✔			✔	✔		✔		✔
215	Sea-level rise, storm surge inundation, digital elevation model, uncertainty, probabilistic coastal flood model	Future sea-level rise will likely expand the inland extent of storm surge inundation and, in turn, increase the vulnerability of the people, properties and economies of coastal communities. Modeling future storm surge inundation enhanced by sea-level rise uses numerous data sources with inherent uncertainties. There is uncertainty in (1) hydrodynamic storm surge models, (2) future sea-level rise …	Uncertain seas: probabilistic modeling of future coastal flood zones	1	coastal regions, inland local depressions	✔	NYC	✔		✔	✔			✔				✔						✔
216		Cities across the world are the main contributors to climate change but at the same time they are also the most vulnerable to its consequences. Some of the disastrous impacts of climate change include extreme weather events, periods of extreme heat and cold, high precipitation, floods, strong cyclones and storms. There is a need for urban design guidelines to effectively address the issues of cli…	Underground cities: Sustainable urbanism of the future	1								✔	✔
217		Hurricanes, as one of the most devastating natural hazards, have posed a great threat to people in coastal areas. A better understanding of the spatiotemporal dynamics of human settlement in hurricane-prone areas largely benefits sustainable development. This study uses the nighttime light (NIL) data from the Defense Meteorological Satellite Program's Operational Linescan System (DMSP/OLS) to exa…	Understanding the spatiotemporal development of human settlement in hurricane-prone areas on the US Atlantic and Gulf coasts using nighttime remote sensing	8		✔								✔				✔						✔
218	Urbanization; climate impacts; governance; urban resilience; Pacific	Pacific Island Countries (PICs) are often cited as being the most vulnerable to the future impacts of a changing climate. Furthermore, being located in the 'Pacific Rim of Fire', PICs have long been exposed to the impacts of a range of natural and climate-related extreme events-such as earthquakes and cyclones-and are considered to be amongst the most vulnerable countries to natural disasters. Th…	Unpacking the Pacific Urban Agenda: Resilience Challenges and Opportunities	2	Pacific Island Countries, Pacific towns and cities	✔	urban areas of Melanesia					✔			✔	✔	✔	✔	✔	✔	✔	✔		✔
219		The University of Houston-Downtown (UHD), a Hispanic-serving institution, launched an educational program in 2016 that engages undergraduates in a summer curriculum with a hands-on project focused on urban agriculture and sustainability. The goals are to deliver new content, create purposeful interdisciplinary teams, and engage the participants, who are largely students of color, through mentorin…	Urban agricultural and sustainability program at Houston's downtown university: Combining new curriculum, hands-on projects, and a hurricane	7	U.S.		Houston				✔		✔	✔			✔							✔
220		Objective: To assess the state of community disaster preparedness of Hong Kong residents and to identify factors associated with adequate preparedness behaviors. Design: A cross-sectional survey using random Global Positioning System (GPS) spatial sampling conducted from the 8 August 2015 to 6 September 2015. Participants: Hong Kong residents aged 18 years or more. Method: A 19-item questionnaire…	Urban disaster preparedness of Hong Kong residents: A territory-wide survey	9			HongKong				✔						✔	✔	✔					✔
221	Multi-hazard environment; urban resource; emergency shelter	This study explores how emergency shelters can adapt to a multi-hazard environment by geographic information system (GIS) and takes Guangzhou as a case for analysis. The physical suitability of the overall urban resources was first assessed by aiming to select the suitable resources and safe locations for emergency shelters in the context of multiple disasters. Afterward, by analyzing the scale a…	Urban Resources Selection and Allocation for Emergency Shelters: In a Multi-Hazard Environment	9	Guangdong Province	✔	Guangzhou				✔					✔		✔						✔
222		Abstract In Mexico, coastal cities are more vulnerable due to exposure to tropical cyclones, partly because of local environmental conditions that have an impact on the development of urbanization. But the lack of space for the city has caused the increase in the pressure of the natural ecosystems, which influences the deterioration and instability of the subsoil and contamination of the mangrove…	Urbanización e impacto de los ciclones tropicales en la ciudad de Progreso de Castro, Yucatán	3	Mexico	✔	Progreso de Castro				✔			✔				✔						✔
223		Hurricanes Irene and Sandy had a significant impact on New York City; the result was devastating damage to the New York City transportation systems, which took days, even months to recover. This study explored posthurricane recovery patterns of the roadway and subway systems of New York City on the basis of data for taxi trips and for subway turnstile ridership. Both data sets were examples of bi…	Using Big Data to Study Resilience of Taxi and Subway Trips for Hurricanes Sandy and Irene	4				✔		✔	✔													✔
224		On August 29th of 2005, Hurricane Katrina hit the gulf coast of the United States leading to one of the most powerful disasters in history. Damage costs reached more than 100 billion dollars, as well as 150,000 flooded houses and 1,330 deaths. 10 years later, the damage remains visible in the city of New Orleans, and the rate of recovery is highly varied throughout different neighborhoods in the …	Vulnerability and social resilience: comparison of two neighborhoods in New Orleans after Hurricane Katrina	7	✔			✔		✔
225	/	This paper analyse the vulnerability of Pangasinan province among the top of typhoon and flood-prone provinces in the country by using exposure, sensitivity, and adaptive capacity of a system. The study aims is to identify the cities/municipalities in the province that are most vulnerable to the three natural hazards. The exposure index, sensitivity index, adaptive capacity index, and overall vul…	Vulnerability Assessment of Pangasinan Province to Typhoons, Floods and Landslides	1	✔	Dagupan City, Calasiao, Bolinao, Sual, and Santa Barbara				✔		The study revealed Dagupan City was the most vulnerable location out of 44 municipalities and 4 cities. Four municipalities were identified as moderately vulnerable, 31 municipalities as mildly vulnerable, and 12 municipalities as not vulnerable.	✔				✔		✔				✔
226		The coastal zone of Santa Catarina State (SC)lies under transitional oceanographic and meteorological conditions. The regular passage of cold fronts and the incidence of winds with relative high intensity lead to the occurrence of storm surges, which can result in episodes of coastal flooding and beach erosion. Those, by their turn, may induce property damage to the coastal settlements. Sandy bea…	Vulnerability of Santa Catarina beaches to coastal erosion and flooding: a methodological approach based on a multicriterial index.	1	✔					✔							✔						✔
227	Adaptive capacity; Evacuation; Floods; GIS; Japan; Vulnerability	Today, flood risk in Japan occurs mainly in high density populated areas, as a consequence of the rapid urban development of the deltaic plains of Japan during the second half of the 20th century. At the end of the 20th century risk management began to shift from mainly structural management to a more “integrated” management. The evacuation process is one of the factors revealing this shift. In N…	Vulnerability to flood risks in Japanese urban areas: Crisis management and emergency response for efficient evacuation management	5						✔			✔			✔							✔
228		This paper examines vulnerability to recent occurrences of wind hazards in the context of changing patterns of urbanization, land use, land cover and wind climate in Ibadan, the largest traditional urban centre in sub-Saharan Africa. The period 1989-2008 shows a significant increase in maximum wind gusts, with the latter half of the period, 1998-2008, recording higher mean maximum wind gusts and …	Vulnerability to wind hazards in the traditional city of Ibadan, Nigeria	3		Ibadan				✔							✔				✔		✔
229		Access to safe clean water and sanitation were pressing concerns for survivors after super Typhoon Haiyan devastated central Philippines in November 2013. Essentially, water problems in the cities of Global South especially in Southeast Asian Archipelagos (Philippines, Indonesia, and Malaysia) plus Myanmar and Thailand are viewed as the consequence of uncontrolled rapid urban development and Clim…	Water challenges and Urban Sustainable Development in Changing Climate: Economic Growth Agenda for Global South	7																			✔
230	Resilience, trauma, resources, social support, ethnicity	A growing body of evidence suggests that most adults exposed to potentially traumatic events are resilient. However, research on the factors that may promote or deter adult resilience has been limited. This study examined patterns of association between resilience and various sociocontextual factors. The authors used data from a random-digit-dial phone survey (N = 2,752) conducted in the New York…	What predicts psychological resilience after disaster? The role of demographics, resources, and life stress	9	✔	New York City				✔		used data from a random-digit-dial phone survey conducted in the New York City area after the September 11, 2001, terrorist attack					✔						✔
231	Climate change adaptation; New York City; perception and attitudes; heat waves and heavy rainstorms; adaptation responsibility; differential climate change impacts; social vulnerability	The mixture of socio-economic classes, ethnicities, and cultures that characterizes many cosmopolitan urban areas can contribute to unequally perceived impacts of extreme weather events and, hence, need and responsibility for adaptation. Awareness of these differences is, as we argue, decisive for effective adaptation. This study explores the relationship between person-specific, socio-economic c…	Who is responsible for climate change adaptation?	3	✔	NYC			✔		✔	an online questionnaire survey on the perception of impacts and adaptation responsibility of heatwaves and heavy rainstorms conducted in NYC				✔	✔
232		Although the knowledge base regarding very young children's responses to trauma has been expanding, descriptions of their responses to terrorism remain sparse. Yet, their vulnerability makes this an important group to study. Recent events in the United States (9/11, Hurricane Katrina) make this question highly relevant. This study aims to provide extensive descriptions of how children 5 years or …	YOUNG CHILDREN'S RESPONSES TO SEPTEMBER 11TH: THE NEW YORK CITY EXPERIENCE	9	USA	✔	New York City	✔			✔		✔			✔	✔							✔
