# Supplementary material for: Wind disasters adaptation in cities in a changing climate: A systematic review
Source: PLoS One. 2021 Mar 17;16(3):e0248503. doi: 10.1371/journal.pone.0248503 (PMC7968717; doi:10.1371/journal.pone.0248503)
Supplement: S2 Table — (XLSX) [file pone.0248503.s003.xlsx]

## Sheet: Sheet1
City	count	Latitude	Longtitude
Acapulco	1	16.8636	-99.8825
Aleppo	1	36.2	37.15
Santa Rosa	2	38.4486	-122.705
Ardestan	1	33.3761	52.3694
Atlantic City	1	39.3773	-74.451082
Baghdad	1	33.3333	44.3833
Basrah	1	30.5	47.8167
Brevard	1	35.2417	-82.7286
Brigantine	1	39.4273	-74.3896
Cagayan de Oro City	1	8.48	124.65
Cape May	1	38.9392	-74.9036
Chetumal	1	18.5036	-88.3053
Chicago	1	41.8819	-87.6278
Copenhagen	1	55.6761	12.5683
Damascus	1	33.5131	36.2919
Fuzhou	1	26.0743	119.296
Galveston Chambers	3	29.2811	-94.8258
Greensburg	1	40.2978	-79.5422
Guangzhou	2	23.132	113.266
Güira de Melena	1	22.8019	-82.5047
Hamburg	1	53.5653	10.0014
Hangzhou	1	30.267	120.153
Hoboken	1	40.75	-74.03
Hong Kong	4	22.3	114.2
Houston	7	29.7628	-95.3831
Jakarta	1	-6.2	106.817
Jiangmen	1	22.5789	113.082
Kansas	1	39.0997	-94.5783
Kashan	1	33.9833	51.433333
Khulna	1	22.82	89.55
La Ceiba	1	15.7667	-86.8333
Las Antigua	1	14.5517	-90.7328
London	2	51.5072	-0.1275
Mabalacat City	1	15.22	120.58
Manila	1	14.5958	120.977
Marine City	1	42.7194	-82.492222
Matamoros	1	25.8797	-97.5042
Meimeh	1	33.4461	51.1683
Miami	2	25.7753	-80.2089
Joplin	1	37.0842	-94.5131
Missouri	2	29.6186	-95.5378
Monterrey	1	25.6667	-100.3
Motozintla	1	15.3708	-92.2483
Mumbai	1	18.975	72.8258
Naeen	1	32.86	53.0875
Nasiriya	1	31.05	46.2667
New Bataan	1	7.53	126.13
New Orleans	14	29.95	-90.08
New York	38	40.7127	-74.006
Ningbo	1	29.8603	121.624
Wenzhou	1	27.9938	120.699
Ocean City	1	39.263	-74.599
Osaka	1	34.6939	135.502
Kobe	1	34.69	135.196
Oslo	1	59.9139	10.7522
Bergen	1	60.3894	5.33
Progreso de Castro	1	21.2828	-89.6636
Qingyuan City	1	23.682	113.056
Qom	1	34.64	50.8764
Quezon	1	14.63	121.03
Raqqa in Syria	1	35.95	39.0167
Rotterdam	1	51.9167	4.5
Dordrech	1	51.8167	4.66667
Samawa	1	31.3167	45.2833
San Cristobal de Las Casas	1	16.7367	-92.6383
Seoul	1	37.5667	126.967
Shanghai	3	31.2286	121.475
Shenzhen	2	22.5415	114.06
Sugar Land	1	29.5994	-95.6142
Tacloban	3	11.24	125
Taizhou	1	28.6557	121.421
Tallahassee	1	30.455	-84.2533
The Monterrey Metropolitan Area	1	25.6667	-100.3
San Cristóbal Municipality	1	7.77136	-72.2261
Tokyo	1	35.6897	139.692
Toronto	1	43.7417	-79.3733
Vancouver	1	49.25	-123.1
Victoria	1	48.4283	-123.365
Wawa	1	47.9931	-84.7736
Xiamen	1	24.4796	118.089
Yazd	1	31.8972	54.3678
