# Supplementary material for: Wind disasters adaptation in cities in a changing climate: A systematic review
Source: PLoS One. 2021 Mar 17;16(3):e0248503. doi: 10.1371/journal.pone.0248503 (PMC7968717; doi:10.1371/journal.pone.0248503)
Supplement: S3 Table — (XLSX) [file pone.0248503.s004.xlsx]

## Sheet: quality assessment
	Note: 0 means the literature does not fulfil the requirement, 1 means the literature fulfils the requirement
AUTHOR	Title	Source	Year	Abstract	Are wind-related disasters the focus of literature	Is adaptation the central idea in the literature	Whether the study is conducted in cities	Final result
[Anonymous]	10th Aceh International Workshop and Expo on Sustainable Tsunami Disaster Recovery (AIWEST-DR 2016)	IOP Conference Series: Earth and Environmental Science	2017	The following topics are dealt with: Science and Technology in Disaster Management; and Disaster Risk Reduction Efforts in Disaster Affected Area.	0	1	0	0
Zhang, Yuanyi; Zhang, Ying; Shen, Zhenjiang; Nishino, Tatsuya; Chen, Xiaojuan	3D Laser Scanning Technology-based Historic Building Mapping for Historic Preservation A Case Study of Shang Shu Di in Fujian Province, China	INTERNATIONAL REVIEW FOR SPATIAL PLANNING AND SUSTAINABLE DEVELOPMENT	2015	Historic preservation, adaptive reuse, and sustainable urban design that considers the full range of social, environmental, and economic factors is an essential component of sustainable urban development, while the mapping of historic buildings which can be archived and extracted for application, is the basic work on the protection of historic buildings and adaptive reuse. Traditional mapping met…	0	1	0	0
Middleton, Nicos; Yiallouros, Panayiotis; Kleanthous, Savvas; Kolokotroni, Ourania; Schwartz, Joel; Dockery, Douglas W.; Demokritou, Phil; Koutrakis, Petros	A 10-year time-series analysis of respiratory and cardiovascular morbidity in Nicosia, Cyprus: the effect of short-term changes in air pollution and dust storms	ENVIRONMENTAL HEALTH	2008	Background -: To date, a substantial body of research has shown adverse health effects of short-term changes in levels of air pollution. Such associations have not been investigated in smaller size cities in the Eastern Mediterranean. A particular feature in the region is dust blown from the Sahara a few times a year resulting in extreme PM10 concentrations. It is not entirely clear whether such …	0	0	1	0
Khan, M. Adil Abbas; Farid, Mohammed; Sobani, Zain A.; Ali, Syed Nadir; Malick, Huzaifa; Baqir, Maryam; Sharif, Hasanat; Beg, M. Asim	A case of cellulitis of the hands caused by a predatory bird attack	Asian Pacific Journal of Tropical Biomedicine	2011	Many species have been drastically affected by rapid urbanization. Harris's hawks from their natural habitat of open spaces and a supply of rodents, lizards and other small prey have been forced to change their natural environment adapting to living in open spaces in sub- and peri-urban areas. Specific areas include playgrounds, parks and school courtyards. The migration of this predatory species…	0	0	0	0
Paton-Walsh, Clare; Rayner, Peter; Simmons, Jack; Fiddes, Sonya L.; Schofield, Robyn; Bridgman, Howard; Beaupark, Stephanie; Broome, Richard; Chambers, Scott D.; Chang, Lisa Tzu-Chi; Cope, Martin; Cowie, Christine T.; Desservettaz, Maximilien; Dominick, Doreena; Emmerson, Kathryn; Forehead, Hugh; Galbally, Ian E.; Griffiths, Alan; Guerette, Elise-Andree; Haynes, Alison; Heyworth, Jane; Jalaludin,…	A Clean Air Plan for Sydney: An Overview of the Special Issue on Air Quality in New South Wales	ATMOSPHERE	2019	This paper presents a summary of the key findings of the special issue of Atmosphere on Air Quality in New South Wales and discusses the implications of the work for policy makers and individuals. This special edition presents new air quality research in Australia undertaken by (or in association with) the Clean Air and Urban Landscapes hub, which is funded by the National Environmental Science P…	0	0	1	0
Grech, Alana; Chartrand-Miller, Katie; Erftemeijer, Paul; Fonseca, Mark; McKenzie, Len; Rasheed, Michael; Taylor, Helen; Coles, Rob	A comparison of threats, vulnerabilities and management approaches in global seagrass bioregions	ENVIRONMENTAL RESEARCH LETTERS	2012	Global seagrass habitats are threatened by multiple anthropogenic factors. Effective management of seagrasses requires information on the relative impacts of threats; however, this information is rarely available. Our goal was to use the knowledge of experts to assess the relative impacts of anthropogenic activities in six global seagrass bioregions. The activities that threaten seagrasses were i…	0	1	0	0
Fujiki, Kenji; Renard, Florent	A GEOGRAPHIC ANALYSIS OF POST-DISASTER SOCIAL IMPACTS ON A MUNICIPAL SCALE - A CASE STUDY OF A POTENTIAL MAJOR FLOOD IN THE PARIS REGION (FRANCE)	GEOGRAPHIA TECHNICA	2018	In this study, a GIS methodology is developed to analyse post-disaster social impacts at the scale of municipalities. Two methods are combined here: (1) a model measuring flood damages to the structures and services necessary to populations' liveability. (2) A spatialized index, combining social variables in order to represent the recovery capability of populations. Municipalities combining a hig…	0	1	1	0
Pirone, L.; Intini, F.; D'Agostin, V.	A GIS based methodology for Alta Murgia Park fire risk assessment	MODELLING, MONITORING AND MANAGEMENT OF FOREST FIRES	2008	In this paper we present a new approach for evaluating forest fire static risk. This new methodology, based on cartographic data integration, has been applied to Alta Murgia National Park, located in the South East of Italy, to identify fire more vulnerable areas. The static risk resulted strongly dependent on factors which are constant or which are varying very slowly with time, such as morpholo…	0	0	0	0
Vijayaraghavan C., Thirumalaivasan D., Venkatesan R.	A study on nuclear blast overpressure on buildings and other infrastructures using geospatial technology	Journal of Computer Science	2012	An Improvised Nuclear Device or nuclear bomb of yield 10 kiloton to 20 kiloton explodes in any major city due to terrorism or any other reason can cause catastrophic damages on the building's and other infrastructures and also shutting down of critical life-safety systems. The explosion may produce blast overpressure, thermal radiation and harmful instant and delayed nuclear radiations. The build…	0	0	1	0
Kantamaneni, Komali; Rani, N. N. V. Sudha; Rice, Louis; Sur, Koyel; Thayaparan, Menaha; Kulatunga, Udayangani; Rege, Rajshree; Yenneti, Komali; Campos, Luiza C.	A Systematic Review of Coastal Vulnerability Assessment Studies along Andhra Pradesh, India: A Critical Evaluation of Data Gathering, Risk Levels and Mitigation Strategies	WATER	2019	The establishment and alteration of any coastal feature is largely dependent upon complex hydrological and geomorphologic processes. Therefore, understanding hazard factors and threat risk level is crucial for mitigating risk in coastal zones. This study examines coastal vulnerability factors and their influence along the Coastal Andhra Pradesh (CAP) region in India. CAP has been exposed to frequ…	0	1	1	0
Truong, Son C. H.; Lee, Myong-In; Kim, Ganghan; Kim, Dongmin; Park, Jong-Hwa; Choi, Sung-Deuk; Cho, Gi-Hyoug	Accidental benzene release risk assessment in an urban area using an atmospheric dispersion model	ATMOSPHERIC ENVIRONMENT	2016	This study applied the American Meteorological Society and Environmental Protection Agency Regulatory Model (AERMOD) to assess the risk caused by an accidental release and dispersion of the toxic chemical benzene in the vicinity of a highly populated urban area. The modeling domain encompasses the Korean megacity of Ulsan, which includes two national industrial complexes and is characterized by a…	0	0	1	0
Lee, David C.; Gupta, Vibha K.; Carr, Brendan G.; Malik, Sidrah; Ferguson, Brandy; Wall, Stephen P.; Smith, Silas W.; Goldfrank, Lewis R.	Acute post-disaster medical needs of patients with diabetes: emergency department use in New York City by diabetic adults after Hurricane Sandy	BMJ OPEN DIABETES RESEARCH & CARE	2016	Objective: To evaluate the acute impact of disasters on diabetic patients, we performed a geospatial analysis of emergency department (ED) use by New York City diabetic adults in the week after Hurricane Sandy.Research design and methods: Using an all-payer claims database, we retrospectively analyzed the demographics, insurance status, and medical comorbidities of post-disaster ED patients with …	1	0	1	0
[Anonymous]	Advanced information technology for risk analysis. 5th Risk Analysis and Crisis Response Conference, Tangier, Morocco, 1-3 June 2015.	Human and Ecological Risk Assessment	2017	This journal issue contains 8 articles from the conference focusing on pavement model in internet of intelligences and applications in risk analysis online; a cross-scale model coupling approach to simulate the risk-reduction effect of natural adaptation on soyabean production under climate change; a planning framework based on system theory and GIS for urban emergency shelter system - a case of …	0	1	1	0
Smyth, Thomas A. G.; Hesp, Patrick A.	Aeolian dynamics of beach scraped ridge and dyke structures	COASTAL ENGINEERING	2015	Where urban areas are situated close to a beach, sand dunes act as protection from flooding and erosion. When a dune has been removed or damaged by erosion, dune, ridge or dyke re-building using heavy machinery, a process known as beach scraping, is a common method of restoration. Following construction, natural accretion of sediment-on the backshore is preferable as it facilitates sustained natu…	0	1	0	0
McCabe, O. Lee; Semon, Natalie L.; Lating, Jeffrey M.; Everly, George S., Jr.; Perry, Charlene J.; Moore, Suzanne Straub; Mosley, Adrian M.; Thompson, Carol B.; Links, Jonathan M.	An Academic-Government-Faith Partnership to Build Disaster Mental Health Preparedness and Community Resilience	PUBLIC HEALTH REPORTS	2014	Objectives. Faculty and affiliates of the Johns Hopkins Preparedness and Emergency Response Research Center partnered with local health departments and faith-based organizations to develop a dual-intervention model of capacity-building for public mental health preparedness and community resilience. Project objectives included (1) determining the feasibility of the tri-partite collaborative concep…	0	0	0	0
Mao, Yingchi; Zhong, Haishi; Qi, Hai; Ping, Ping; Li, Xiaofang	An Adaptive Trajectory Clustering Method Based on Grid and Density in Mobile Pattern Analysis	SENSORS	2017	Clustering analysis is one of the most important issues in trajectory data mining. Trajectory clustering can be widely applied in the detection of hotspots, mobile pattern analysis, urban transportation control, and hurricane prediction, etc. To obtain good clustering performance, the existing trajectory clustering approaches need to input one or more parameters to calibrate the optimal values, w…	0	0	0	0
Hernandez, Yeray; Barbosa, Paulo; Corral, Serafin; Rivas, Silvia	An institutional analysis to address climate change adaptation in Tenerife (Canary Islands)	ENVIRONMENTAL SCIENCE & POLICY	2018	Heat waves and Saharan dust outbreaks have been acquiring more frequency and intensity in the Canary Islands during the last decades. Both climatic hazards are known to produce impacts on human health such as mortality (due to heat waves) and morbidity (due to dusty weather). This work addresses possible climate adaptation policies in Tenerife assuming the increasing impact of heat waves and Saha…	1	1	0	0
Konopka, Jan; Lopes, Antonio; Matzarakis, Andreas	An Original Approach Combining CFD, Linearized Models, and Deformation of Trees for Urban Wind Power Assessment	SUSTAINABILITY	2018	Wind energy is relevant to self-sufficiency in urban areas, but the accuracy of wind assessment is a barrier to allowing wind energy development. The aim of this work is to test the performance of the Griggs-Putnam Index of Deformity of trees (G-PID) over urban areas as an alternative method for assessing wind conditions. G-PID has been widely used in open terrains, but this work is the first att…	0	0	0	0
Douglas S.H., Bernier J.C., Smith K.E.L.	Analysis of multi-decadal wetland changes, and cumulative impact of multiple storms 1984 to 2017	Wetlands Ecology and Management	2018	Land-cover classification analysis using Landsat satellite imagery acquired between 1984 and 2017 quantified short- (post-Hurricane Sandy) and long-term wetland-change trends along the Maryland and Virginia coasts between Metompkin Bay, VA and Ocean City, MD. Although there are limited options for upland migration of wetlands in the study area, regression analysis showed that wetland area increas…	1	0	0	0
Nurohmah, Amin; Priadmojo, Anggit; Dewi, Martha Kurnia; Satria, M. Riski; Saputra, Nanda	Analysis of Regional Development in Connection with Multi Disaster Susceptibility in Bengkulu Province	RESILIENT CITIES: BEYOND MITIGATION, PREPAREDNESS, RESPONSE, AND RECOVERY (CITIES 2013 INTERNATIONAL SEMINAR)	2014	In the development of an area, consideration of the risk of natural disasters was imperative priority. Regional development should adapt to the risks of natural disasters that owned the region. One of the provinces in Indonesia that susceptible to multi risk hazard is Bengkulu Province. It located in the west of the Bukit Barisan Mountains. This region has the potential for landslides, floods, fl…	0	0	0	0
Bonanno, George A.; Diminich, Erica D.	Annual Research Review: Positive adjustment to adversity - trajectories of minimal-impact resilience and emergent resilience	JOURNAL OF CHILD PSYCHOLOGY AND PSYCHIATRY	2013	Background: Research on resilience in the aftermath of potentially traumatic life events (PTE) is still evolving. For decades, researchers have documented resilience in children exposed to corrosive early environments, such as poverty or chronic maltreatment. Relatively more recently, the study of resilience has migrated to the investigation of isolated PTE in adults. Methods: In this article, we…	0	1	0	0
Wienhoff, Zachary B.; Bluestein, Howard B.; Wicker, Louis J.; Snyder, Jeffrey C.; Shapiro, Alan; Potvin, Corey K.; Houser, Jana B.; Reif, Dylan W.	Applications of a Spatially Variable Advection Correction Technique for Temporal Correction of Dual-Doppler Analyses of Tornadic Supercells	MONTHLY WEATHER REVIEW	2018	In many instances, synchronization of Doppler radar data among multiple platforms for multiple-Doppler analysis is challenging. This study describes the production of dual-Doppler wind analyses from several case studies using data from a rapid-scanning, X-band, polarimetric, Doppler radar-the RaXPol radar-and data from nearby WSR-88Ds. Of particular interest is mitigating difficulties related to …	1	0	1	0
Fatemi, Farin; Ardalan, Ali; Aguirre, Benigno; Mansouri, Nabiollah; Mohammadfam, Iraj	Areal location of hazardous atmospheres simulation on toxic chemical release: A scenario-based case study from Ray, Iran.	Electronic physician	2017	Background and aim: Chemical accidents cause significant danger for residents living close to chemical facilities. For this reason, this study assessed the impacts of a simulated chemical accident on surrounding residents in the city of Ray, Iran.Methods: In this scenario-based case study in 2015, the Areal Location of Hazardous Atmospheres (ALOHA) model was applied to simulate a toxic chemical r…	0	0	1	0
Mendez-Lazaro, Pablo; Muller-Karger, Frank E.; Otis, Daniel; McCarthy, Matthew J.; Pena-Orellana, Marisol	Assessing Climate Variability Effects on Dengue Incidence in San Juan, Puerto Rico	INTERNATIONAL JOURNAL OF ENVIRONMENTAL RESEARCH AND PUBLIC HEALTH	2014	We test the hypothesis that climate and environmental conditions are becoming favorable for dengue transmission in San Juan, Puerto Rico. Sea Level Pressure (SLP), Mean Sea Level (MSL), Wind, Sea Surface Temperature (SST), Air Surface Temperature (AST), Rainfall, and confirmed dengue cases were analyzed. We evaluated the dengue incidence and environmental data with Principal Component Analysis, P…	0	0	1	0
Fang, Jiayi; Sun, Shao; Shi, Peijun; Wang, Jing'ai	Assessment and Mapping of Potential Storm Surge Impacts on Global Population and Economy	International Journal of Disaster Risk Science	2014	With global climate change, population growth, and economic development in the twenty-first century, large cyclonic storm surges may result in devastating effects in some coastal areas of the world. However, due to the deficiency of global data and large-scale modeling efforts, the assessment and mapping of potential storm surge impacts at the global level are limited. In this article, the potent…	1	1	0	0
Shanthi, B.; Mahalakshimi, P.; Chandrasekaran, V. S.	Assessment of challenges faced by the coastal women due to the impact of climatic change in selected coastal districts of Tamil Nadu, India	INDIAN JOURNAL OF FISHERIES	2017	The present study investigated the challenges faced by women in coastal villages in selected districts of Tamil Nadu due to impact of climatic changes. One hundred coastal women beneficiaries from coastal districts of Tiruvallur, Kancheepuram, Cuddalore and Nagapattinam were selected for the study. Descriptive statistics and SWOT (strengths, weaknesses, opportunities and threats) analysis were us…	0	0	0	0
Hlodversdottir A.O., Bjornsson B., Andradottir H.O., Eliasson J., Crochet P.	Assessment of flood hazard in a combined sewer system in Reykjavik city centre	Water Science and Technology	2015	Short-duration precipitation bursts can cause substantial property damage and pose operational risks for wastewater managers. The objective of this study was to assess the present and possible future flood hazard in the combined sewer system in Reykjavik city centre. The catchment is characterised by two hills separated by a plain. A large portion of the pipes in the aging network are smaller tha…	0	0	1	0
De Jesus, Richard; Borais, Jenes	ASSESSMENT OF OUT-OF-PLANE FAILURE OF NON-ENGINEERED MASONRY WALL DUE TO STORM SURGES	INTERNATIONAL JOURNAL OF GEOMATE	2019	Typhoon Haiyan, in 2013, caused massive destruction in the central Visayan region in the Philippines. Failure due to the collapse of non-engineered masonry walls was the most common failure experienced by residential structures in the area. This exposed the high vulnerability of non-engineered masonry walls of residential structures in rural areas against extreme events. Existing building codes f…	1	0	1	0
Letsie, Moipone M.; Grab, Stefan W.	Assessment of Social Vulnerability to Natural Hazards in the Mountain Kingdom of Lesotho	MOUNTAIN RESEARCH AND DEVELOPMENT	2015	Lesotho's landlocked mountainous setting with thin regolith cover and poor economic situation make it vulnerable to hazardous events associated with climate such as drought, floods, strong winds, heavy snowfall, and severe frost. To date, no quantitatively based vulnerability assessment has been undertaken in this heavily populated, developing region in southern Africa. The primary aim of this st…	0	1	0	0
Jin, Yuanliang; O'Connor, David; Ok, Yong Sik; Tsang, Daniel C. W.; Liu, An; Hou, Deyi	Assessment of sources of heavy metals in soil and dust at children's playgrounds in Beijing using GIS and multivariate statistical analysis	ENVIRONMENT INTERNATIONAL	2019	Potentially toxic elements such as heavy metals are ubiquitous in the environment. Risk-based environmental management relies upon identifying pollution sources, pathways, and the exposed population. In a Chinese urban setting, many residents live in high-rise buildings without private gardens. Therefore, the main residential risk of exposure to contaminated soils and dusts may be associated with…	0	0	1	0
Dung Phung; Huang, Cunrui; Rutherford, Shannon; Chu, Cordia; Wang, Xiaoming; Minh Nguyen	Association between annual river flood pulse and paediatric hospital admissions in the Mekong Delta area	ENVIRONMENTAL RESEARCH	2014	The Mekong Delta is the most vulnerable region to extreme climate and hydrological conditions however the association between these conditions and children's health has been little studied. We examine the association between annual river flood pulse and paediatric hospital admissions in a Vietnam Mekong Delta city.Daily paediatric hospital admissions (PHA) were collected from the City Paediatric …	0	0	1	0
Chou, Deng-Wei; Chung, Kuo-Mou; Chen, Chang-Hung; Cheung, Bruno Man-Hon	Bacteremic melioidosis in southern Taiwan: Clinical characteristics and outcome	JOURNAL OF THE FORMOSAN MEDICAL ASSOCIATION	2007	Background/Purpose: In recent years, the number of cases of melioidosis has increased substantially in Taiwan. However, there have been no publications specifically studying patients who have bacteremic melioidosis in Taiwan. This study aimed to determine the clinical characteristics and outcome of patients with bacteremic melioidosis in Taiwan.Methods: We retrospectively reviewed the records of …	0	0	0	0
Piracha, Awais; Chaudhary, Muhammad Tariq	Better Awareness for Better Natural Hazards Preparedness in Pakistan	INTERNATIONAL JOURNAL OF BUILT ENVIRONMENT AND SUSTAINABILITY	2015	Pakistan is highly vulnerable to natural disasters. It faces severe geophysical hazards (earthquakes, landslides, and tsunami) as well climate change reinforced hydro-meteorological hazards (floods, droughts, tropical storms). Poor availability and exploitation of natural resources combined with dense, high and fast growing population and other peculiar politico-socio-economic factors add to Paki…	0	0	0	0
Bond, Patrick	Blue Economy threats, contradictions and resistances seen from South Africa	JOURNAL OF POLITICAL ECOLOGY	2019	South Africa hosts Africa's most advanced form of the new Blue Economy, named Operation Phakisa: Oceans. In 2014, the McKinsey-designed project was formally launched by now-disgraced President Jacob Zuma with vibrant state and corporate fanfare. Financially, its most important elements were anticipated to come from corporations promoting shipping investments and port infrastructure, a new generat…	0	0	0	0
Sariffuddin S., Astuti K.D., Pangi P.	Blue space: Bridging urban spatial planning as a document of flood disaster mitigation	IOP Conference Series: Earth and Environmental Science	2019	Contemporary research on resilient city has important role in directing the strategies and scenarios of planning to develop more adaptive cities against disaster. This concern has been manifested in the proposal of urban spatial planning concepts such as sponge city in China and the framework for resilience-oriented planning in Europe. This effort is one of the strategies to reduce the loss due t…	0	1	1	0
Fujita, Noboru; Koda, Ryosuke	Capitulum and rosette leaf avoidance from grazing by large herbivores in Taraxacum	ECOLOGICAL RESEARCH	2015	Plants defense against herbivore damage is achieved through resistance and tolerance, of which resistance is composed of avoidance and antibiosis. Plants have developed various adaptations that facilitate escape from herbivory. We hypothesized that post-anthesis prostrate scapes in Taraxacum is an adaptation for avoidance of capitulum grazing by large herbivores. To test this hypothesis, we divid…	0	0	0	0
Sato, S. E.; Cunha, C. M. L.	Carta de unidades geoambientais do município de Itanhaém, São Paulo, Brasil	Revista de Gestão Costeira Integrada	2013	Coastal areas, due to morphological characteristics, are potentially susceptible to environmental changes, especially those related to the growing process of territorial occupation resulting from urbanization. In Brazil historically the coast has a very important role in territorial shaping. The first settlements from Europe, strategically positioned along the coast, allowed occupation and domina…	0	1	1	0
Luo X., Yu C.W., Zhou D., Gu Z.	Challenges and adaptation to urban climate change in China: A viewpoint of urban climate and urban planning	Indoor and Built Environment	2019		0	1	1	0
Bell, Jesse E.; Brown, Claudia Langford; Conlon, Kathryn; Herring, Stephanie; Kunkel, Kenneth E.; Lawrimore, Jay; Luber, George; Schreck, Carl; Smith, Adam; Uejio, Christopher	Changes in extreme events and the potential impacts on human health	JOURNAL OF THE AIR & WASTE MANAGEMENT ASSOCIATION	2018	Extreme weather and climate-related events affect human health by causing death, injury, and illness, as well as having large socioeconomic impacts. Climate change has caused changes in extreme event frequency, intensity, and geographic distribution, and will continue to be a driver for change in the future. Some of these events include heat waves, droughts, wildfires, dust storms, flooding rains…	0	0	0	0
Bessonova, V. P.; Kryvoruchko, A. P.	Changes in the structural indices of annual shoots of Quercus rubra under anthropogenic impact	BIOSYSTEMS DIVERSITY	2017	Air pollution is one of the important problems of large cities. In connection with this, comprehensive study of the mechanisms of the corresponding reactions of tree species, introduced in the process of landscaping, to various environmental factors is required. The aim of this study is to analyze the influence of urban technogenic environmental pollution on the anatomical characteristics of Quer…	0	0	1	0
Depietri, Yaella; McPhearson, Timon	Changing urban risk: 140 years of climatic hazards in New York City	CLIMATIC CHANGE	2018	Weather-related disasters are on the rise. The causes, whether driven by climate change or changes in exposure and vulnerability of social-ecological-technological systems are still uncertain. Here, we address this issue with an in-depth study of the variability in climate-related extreme events which have impacted New York City (NYC) over the past 140 years. NYC has not historically been viewed …	0	0	1	0
Tien Dat Pham; Yoshino, Kunihiko	Characterization of mangrove species using ALOS-2 PALSAR in Hai Phong city, Vietnam	8TH IGRSM INTERNATIONAL CONFERENCE AND EXHIBITION ON GEOSPATIAL & REMOTE SENSING (IGRSM 2016)	2016	Hai Phong city is located in the Northern coast of Vietnam where the mangroves are distributed between zone I and zone II among the four mangrove zones in Vietnam. This city is vulnerable to rising sea levels associated with climate change and tropical cyclones, which are forecasted to become more severe due to the impact of climate change. In the past, mangrove forests in this city have decrease…	0	0	1	0
Pfefferbaum, Betty; Noffsinger, Mary A.; Wind, Leslie H.; Allen, James R.	Children's Coping in the Context of Disasters and Terrorism	JOURNAL OF LOSS & TRAUMA	2014	Disasters and terrorism present significant and often overwhelming challenges for children and families worldwide. Individual, family, and social factors influence disaster reactions and the diverse ways in which children cope. This article links conceptualizations of stress and coping to empirical knowledge of children's disaster reactions, identifies limitations in our current understanding, an…	0	1	0	0
Lam, Yun Fat	Climate Change and Air Quality in Southeastern China: Hong Kong Study	Climate Change and Air Pollution: The Impact on Human Health in Developed and Developing Countries	2018	As climate change continues to unfold over the next several decades in response to increasing levels of greenhouse gases (GHGs) in the atmosphere, the effects of climate change and future air quality will be more noticeable and observable. Understanding future climate and air quality has become one of the highest priorities for many countries and individual cities, where mitigation and adaptation…	0	0	1	0
Bell, E. J.	Climate change and health research: has it served rural communities?	RURAL AND REMOTE HEALTH	2013	Introduction: If climate change is the 21st Century's biggest public health threat, research faces the major challenge of providing adequate evidence for vulnerable communities to adapt to the health effects of climate change. Available information about best practice in climate adaptation suggests it is inclusive of socio-economic disadvantage and local community factors such as access to health…	0	1	0	0
Kajfez-Bogataj, L.	Climate change impacts on quality of human life.	Acta Agriculturae Slovenica	2005	Global climate change affecting patterns of human health and quality of life in general poses a central challenge to scientists and policy makers. Impacts of climate change on human health will depend on the type, intensity, frequency and distribution of the climatic hazards and on the social vulnerability of the population. There is increasing evidence on the pathways on how climate variability …	0	0	0	0
McMichael, Celia	Climate change-related migration and infectious disease	VIRULENCE	2015	Anthropogenic climate change will have significant impacts on both human migration and population health, including infectious disease. It will amplify and alter migration pathways, and will contribute to the changing ecology and transmission dynamics of infectious disease. However there has been limited consideration of the intersections between migration and health in the context of a changing …	0	0	0	0
Horton, Radley; Gornitz, Vivien; Bowman, Malcolm; Blake, Reginald	Climate observations and projections	CLIMATE CHANGE ADAPTATION IN NEW YORK CITY: BUILDING A RISK MANAGEMENT RESPONSE	2010		0	0	1	0
Gutierrez, Ofelia; Panario, Daniel; Nagy, Gustavo J.; Bidegain, Mario; Montes, Carlos	Climate teleconnections and indicators of coastal systems response	OCEAN & COASTAL MANAGEMENT	2016	This article surveys secular urban sandy beaches erosion accretion and its relationship with climate teleconnections, e.g El Nino Southern Oscillation (ENSO), Atlantic Multidecadal Oscillation (AMO), and extreme events, e.g., storm surges, great rivers' floods, and heavy rains in adjacent basins. The paper aims to discuss these issues and the expected coastal retreat as a consequence of manmade c…	0	0	0	0
Martin, Maxmillan; Kang, Yi hyun; Billah, Motasim; Siddiqui, Tasneem; Black, Richard; Kniveton, Dominic	Climate-influenced migration in Bangladesh: The need for a policy realignment	DEVELOPMENT POLICY REVIEW	2017	Recent research into migration in Bangladesh has highlighted that people migrate for better livelihoods, not necessarily in response to climatic stresses and shocks. If facilitated appropriately, internal and international migration can help build adaptive capacity to future environmental and climatic hazards. In this framing, migration happens in the context of a growing city-centred economy tha…	0	1	0	0
Christenson, Elizabeth; Elliott, Mark; Banerjee, Ovik; Hamrick, Laura; Bartram, Jamie	Climate-Related Hazards: A Method for Global Assessment of Urban and Rural Population Exposure to Cyclones, Droughts, and Floods	INTERNATIONAL JOURNAL OF ENVIRONMENTAL RESEARCH AND PUBLIC HEALTH	2014	Global climate change (GCC) has led to increased focus on the occurrence of, and preparation for, climate-related extremes and hazards. Population exposure, the relative likelihood that a person in a given location was exposed to a given hazard event(s) in a given period of time, was the outcome for this analysis. Our objectives were to develop a method for estimating the population exposure at t…	1	1	0	0
Bailey, Helen; Secor, David H.	Coastal evacuations by fish during extreme weather events	SCIENTIFIC REPORTS	2016	An increase in the intensity and frequency of extreme events is predicted to occur as a result of climate change. In coastal ecosystems, hurricanes and flooding can cause dramatic changes in water quality resulting in large mortality events in estuarine fauna. Facultative migration behaviors represent a key adaptation by which animals can evacuate ecological catastrophes, but remain poorly studie…	1	0	1	0
Xie, Dongmei; Zou, Qing-Ping; Mignone, Anthony; MacRae, Jean D.	Coastal flooding from wave overtopping and sea level rise adaptation in the northeastern USA	COASTAL ENGINEERING	2019	In the northeastern United States, flooding arising from wave overtopping poses a constant threat to coastal communities during storm events. The purpose of this study is to construct a novel integrated atmosphere-ocean coast and overtopping-drainage modeling framework based on the coupled tide, surge and wave model, SWAN+ADCIRC, to assess risk and facilitate coastal adaptation and resilience to …	0	1	0	0
Rey, Tony; Leone, Frederic; Candela, Thomas; Belmadani, Ali; Palany, Philippe; Krien, Yann; Cece, Raphael; Gherardi, Monique; Peroche, Matthieu; Zahibo, Narcisse	Coastal Processes and Influence on Damage to Urban Structures during Hurricane Irma (St-Martin & St-Barthelemy, French West Indies)	JOURNAL OF MARINE SCIENCE AND ENGINEERING	2019	This study aims to better understand coastal processes associated with extreme cyclonic events through the study of the coastal changes, flooding and damage that resulted from the passage of a category 5 hurricane (Irma) on 6 September 2017 over the islands of Saint-Martin and Saint-Barthelemy in the Lesser Antilles. Hurricane Irma was contextualized from tropical cyclone track data and local wea…	1	0	0	0
Benslimane N., Biara R.W.	Collective ingeniosity in the construction of the popular home: The challenge of the know-how in Sahara	A/Z ITU Journal of the Faculty of Architecture	2019	As everywhere in the world, every traditional masterpiece emanates from a system in which the natural and cultural environment intersect, and are superimposed on a set of local know-how. It is these ancestral techniques and practices transmitted from generation to generation which, Achieving harmony between habitat and the environment, even a symbiosis between techniques, us, customs, and socio-c…	0	0	1	0
Harville, E. W.; Xiong, X.; Smith, B. W.; Pridjian, G.; Elkind-Hirsch, K.; Buekens, P.	Combined effects of Hurricane Katrina and Hurricane Gustav on the mental health of mothers of small children	JOURNAL OF PSYCHIATRIC AND MENTAL HEALTH NURSING	2011	Few studies have assessed the results of multiple exposures to disaster. Our objective was to examine the effect of experiencing Hurricane Gustav on mental health of women previously exposed to Hurricane Katrina. A total of 102 women from Southern Louisiana were interviewed by telephone. Experience of the hurricanes was assessed with questions about injury, danger and damage, while depression was…	1	0	0	0
Alshehri S.A., Rezgui Y., Li H.	Community resilience factors to disaster in Saudi Arabia: The case of Makkah Province	WIT Transactions on the Built Environment	2013	Purpose: Saudi Arabia has recently experienced a number of natural disasters, including floods, epidemics and dust storms. Preparing a community to overcome disasters enhances its capacity to recover from potentially induced negative impacts. Therefore, building community resilience to disaster is a fundamental necessity for disaster management. The objective of this study is to identify the fact…	0	1	1	0
Mueller, Nicole; Kuttler, Wilhelm; Barlag, Andreas-Bent	Counteracting urban climate change: adaptation measures and their effect on thermal comfort	THEORETICAL AND APPLIED CLIMATOLOGY	2014	Cities represent thermal load areas compared with their surrounding environments. Due to climate change, summer heat events will increase. Therefore, mitigation and adaptation are needed. In this study, meteorological measurements in various local climate zones were performed to demonstrate the influence of evaporation surfaces and other factors on thermal comfort, as determined by the physiologi…	0	1	1	0
Armaroli, Clara; Ciavola, Paolo; Perini, Luisa; Calabrese, Lorenzo; Lorito, Samantha; Valentini, Andrea; Masina, Marinella	Critical storm thresholds for significant morphological changes and damage along the Emilia-Romagna coastline, Italy	GEOMORPHOLOGY	2012	The definition of storm morphological thresholds along the coast of the Emilia-Romagna Region strictly depends on its configuration and variability. The region is located in northern Italy, facing the Adriatic Sea. The coastline is characterised by very different levels of economic development, ranging from natural zones with dunes to highly developed stretches protected by breakwaters and groyne…	1	0	0	0
Costantino G., Primavera L.H., Malgady R.G.	Culturally comptetent, evidence-based treatment for post WTC disaster trauma symptoms in latino children	Cultural Competence in Assessment, Diagnosis, And Intervention With Ethnic Minorities: Some Perspectives from Psychology, Social Work, and Education	2011	This study is part of the Child and Adolescent Trauma Treatments and Services (CATS) Consortium, the largest child traumatic stress research related to the September 11th World Trade Center (WTC) disaster (Hoagwood, Vogel, Levitt, et al., 2007). Natural and/or terrorist-made large impact disasters, such as September 11, 2001 terrorist attacks to the WTC in New York City and the Pentagon in Washin…	0	0	1	0
Natuzzi, Eileen S.; Joshua, Cynthia; Shortus, Matthew; Reubin, Reginald; Dalipanda, Tenneth; Ferran, Karen; Aumua, Audrey; Brodine, Stephanie	Defining Population Health Vulnerability Following an Extreme Weather Event in an Urban Pacific Island Environment: Honiara, Solomon Islands	AMERICAN JOURNAL OF TROPICAL MEDICINE AND HYGIENE	2016	Extreme weather events are common and increasing in intensity in the southwestern Pacific region. Health impacts from cyclones and tropical storms cause acute injuries and infectious disease outbreaks. Defining population vulnerability to extreme weather events by examining a recent flood in Honiara, Solomon Islands, can help stakeholders and policymakers adapt development to reduce future threat…	0	1	0	0
Rung, Ariane L.; Gaston, Symielle; Oral, Evrim; Robinson, William T.; Fontham, Elizabeth; Harrington, Daniel J.; Trapido, Edward; Peters, Edward S.	Depression, Mental Distress, and Domestic Conflict among Louisiana Women Exposed to the Deepwater Horizon Oil Spill in the WaTCH Study	ENVIRONMENTAL HEALTH PERSPECTIVES	2016	BACKGROUND: Psychological sequelae are among the most pronounced effects in populations following exposure to oil spills. Women in particular represent a vulnerable yet influential population but have remained relatively understudied with respect to the Deepwater Horizon oil spill (DHOS).OBJECTIVE: To describe the relationship between oil spill exposure and mental health among women living in the…	0	0	0	0
Andrewin, Aisha N.; Rodriguez-Llanes, Jose M.; Guha-Sapir, Debarati	Determinants of the lethality of climate-related disasters in the Caribbean Community (CARICOM): a cross-country analysis	SCIENTIFIC REPORTS	2015	Floods and storms are climate-related hazards posing high mortality risk to Caribbean Community (CARICOM) nations. However risk factors for their lethality remain untested. We conducted an ecological study investigating risk factors for flood and storm lethality in CARICOM nations for the period 1980-2012. Lethality - deaths versus no deaths per disaster event-was the outcome. We examined biophys…	1	0	0	0
Hewitt, Chris; Golding, Nicola	Development and Pull-through of Climate Science to Services in China	ADVANCES IN ATMOSPHERIC SCIENCES	2018		0	1	0	0
Ho, Hung Chak; Wong, Man Sing; Abbas, Sawaid; Zhu, Rui	Development of the Adjusted Wind Chill Equivalent Temperature (AWCET) for cold mortality assessment across a subtropical city: validation and comparison with a spatially-controlled time-stratified approach	BMC PUBLIC HEALTH	2019	BackgroundGlobal warming has reduced the adaptability of the people living in subtropical regions to cope up with cold stress due to lengthening of hot days and shortening of transition period from hot to cold weather. However, existing studies on measuring cold stress are based on biometeorological indices designed for temperate regions. This may overestimate the impact of wind chill on mortalit…	0	0	1	0
Bianchi E.G.	Disaster management and generational complacency: Five crucial lessons	WIT Transactions on Biomedicine and Health	2011	The World has suffered major disasters in the last 24 months. What have we learnt from natural disasters in the past, and what can we do differently in the management of critical disasters to minimise their impact on life, property and the environment? From a realistic and practical perspective, this paper will challenge conference attendees to consider the relationship between historical events …	0	1	0	0
Nguyen, David; Imamura, Fumihiko; Iuchi, Kanako	Disaster Management in Coastal Tourism Destinations: The Case for Transactive Planning and Social Learning	INTERNATIONAL REVIEW FOR SPATIAL PLANNING AND SUSTAINABLE DEVELOPMENT	2016	Due to its intrinsic scenery, many tourism destinations are located in areas that are exposed to various natural hazards such as tsunamis, volcanic eruptions, and high winds. In particular, coastal tourism presents numerous risks unique to the tourism sector due to differences in the type of vulnerabilities faced by tourists compared to other types of communities. Tourists are transient, may lack…	0	1	0	0
Wakui, Tomoko; Agree, Emily M.; Saito, Tami; Kai, Ichiro	Disaster Preparedness Among Older Japanese Adults With Long-Term Care Needs and Their Family Caregivers	DISASTER MEDICINE AND PUBLIC HEALTH PREPAREDNESS	2017	Objective:In the 2011 Great East Japan Earthquake, as in Hurricanes Katrina and Rita in the United States, older individuals were at the greatest risk of mortality. Much concern has been raised about developing plans to reduce these risks, but little information has been provided about preparedness, and the key role played by caregivers has been largely unexplored. The aims of this study were thu…	0	1	1	0
Bowman L.J., Henquinet K.B.	Disaster risk reduction and resettlement efforts at San Vicente (Chichontepec) Volcano, El Salvador: Toward understanding social and geophysical vulnerability	Journal of Applied Volcanology	2015	Despite a long history of volcanic debris flows on the northern flank of San Vicente Volcano, El Salvador, authorities and communities were ill-prepared for the lahars that occurred on Nov. 7-8, 2009. More than 250 people were killed by lahars resulting from shallow landslides, not to mention millions of dollars (US) in damage to houses, agriculture, and infrastructure. After the disaster, signif…	0	1	0	0
Oliveira, V. M. R.; Pereira, P. L. L.; Silva, J. A.; Miranda, C. F. J.; Rodrigues, K. O.; Rodrigues, T. O.; Moreira, E. C.	Dog bite and human anti-rabies healthcare, Minas Gerais	ARQUIVO BRASILEIRO DE MEDICINA VETERINARIA E ZOOTECNIA	2012	The objective of the present paper is describe and evaluate dog bite and some aspects of anti-rabid human care in Minas Gerais during five years, correlating the sources of information and epidemiological risk areas defined for human rabies transmitted by dogs in the State. We performed an observational retrospective study by adapted exploration form analysis, from 1999 to 2004, using databases o…	0	0	0	0
Gunderson, Lance	Ecological and Human Community Resilience in Response to Natural Disasters	ECOLOGY AND SOCIETY	2010	Ecological resilience, adaptive cycles, and panarchy are all concepts that have been developed to explain abrupt and often surprising changes in complex socio-ecological systems that are prone to disturbances. These types of changes involve qualitative and quantitative alterations in systems' structures and processes. This paper uses the concepts of ecological resilience, adaptive cycles, and pan…	0	1	0	0
Burger, Joanna	Ecological concerns following Superstorm Sandy: stressor level and recreational activity levels affect perceptions of ecosystem	URBAN ECOSYSTEMS	2015	Coastal habitats are vulnerable to storms, and with increasing urbanization, sea level rise, and storm frequency, some urban populations are at risk. This study examined perceptions of respondents in coastal and central New Jersey to Superstorm Sandy, including: 1) concerns about ecological resources and effects (open-ended question), 2) information sources for ecology of the coast (open-ended), …	1	0	1	0
Catterall B.	Editorial: ‘Planetary’ urbanisation: insecure foundations, the commodification of knowledge, and paradigm shift		2016	‘We've received an update this morning to say that Chennai is still being seriously affected by flooding due to further torrential rain. This has resulted in widespread disruption, there is no power, mobile communication is very badly affected with systems down and people unable to charge their phones and, internet connectivity is also very badly affected. Staff have not been able to come to the …	0	0	1	0
Doran, Kelly M.; McCormack, Ryan P.; Johns, Eileen L.; Carr, Brendan G.; Smith, Silas W.; Goldfrank, Lewis R.; Lee, David C.	Emergency Department Visits for Homelessness or Inadequate Housing in New York City before and after Hurricane Sandy	JOURNAL OF URBAN HEALTH-BULLETIN OF THE NEW YORK ACADEMY OF MEDICINE	2016	Hurricane Sandy struck New York City on October 29, 2012, causing not only a large amount of physical damage, but also straining people's health and disrupting health care services throughout the city. In prior research, we determined that emergency department (ED) visits from the most vulnerable hurricane evacuation flood zones in New York City increased after Hurricane Sandy for several medical…	1	0	1	0
Echigo, Akinobu; Hino, Miki; Fukushima, Tadamasa; Mizuki, Toru; Kamekura, Masahiro; Usami, Ron	Endospores of halophilic bacteria of the family Bacillaceae isolated from non-saline Japanese soil may be transported by Kosa event (Asian dust storm).	Saline systems	2005	BACKGROUND: Generally, extremophiles have been deemed to survive in the extreme environments to which they had adapted to grow. Recently many extremophiles have been isolated from places where they are not expected to grow. Alkaliphilic microorganisms have been isolated from acidic soil samples with pH 4.0, and thermophiles have been isolated from samples of low temperature. Numerous moderately h…	0	0	1	0
Romeo, Daina; Vea, Eldbjorg Blikra; Thomsen, Marianne	Environmental impacts of urban hydroponics in Europe: a case study in Lyon	25TH CIRP LIFE CYCLE ENGINEERING (LCE) CONFERENCE	2018	The food provisioning of European cities depends on the global food supply system. However, both economic crises, environmental pressure and climate change effects represent a risk for food chain stability. Urban agriculture (UA) increases the self-sufficiency and resiliency of cities and is able to deliver positive environmental and social benefits. However, its efficacy depends on several varia…	0	0	0	0
Eun Chul Shin; Sung Hwan Kim; Hakam, A.; Istijono, B.	Erosion problems of shore line and counter measurement by various geomaterials	MATEC Web of Conferences	2019	Coastal regions are vulnerable to erosion and depletion of land areas for human habitation and economic activities. A description of various types of the hydraulic structures associated in erosion protection applications are provided. Recently, because of the shortage of natural rock, traditional forms of river and coastal structures have become very expensive to build and maintain. Therefore, th…	0	0	0	0
Adornado, H. A.; Yoshida, M.; Apolinares, H. A.	Erosion vulnerability assessment in REINA, Quezon Province, Philippines with raster-based tool built within GIS environment.	Agricultural Information Research	2009	This study had developed a raster-based tool in order to automate the soil erosion vulnerability assessment. The tool that designed based on the empirical USLE (Wischmeier and Smith, 1978) was built using various available GIS geoprocessing tools. The data used in this study were prepared using Erdas Imagine and ArcGIS softwares. The cluster Municipalities of Real, Infanta and General Nakar (REIN…	0	1	1	0
van Ruiten, Kees; Bles, Thomas; Kiel, Jan	EU-INTACT-case studies: Impact of extreme weather on critical Infrastructure	3RD EUROPEAN CONFERENCE ON FLOOD RISK MANAGEMENT (FLOODRISK 2016)	2016	The resilience of critical infrastructures (CI) to Extreme Weather Events (EWE) is one of the most salient and demanding challenges facing society. Growing scientific evidence suggests that more frequent and severe weather extremes such as heat waves, hurricanes and droughts and their effects such as flooding are having an ever increasing impact, with the range and effects on society exacerbated …	0	1	1	0
Espiritu, Michael; Patil, Uday; Cruz, Hannaise; Gupta, Arpit; Matterson, Heideh; Kim, Yang; Caprio, Martha; Mally, Pradeep	Evacuation of a Neonatal Intensive Care Unit in a Disaster: Lessons From Hurricane Sandy	PEDIATRICS	2014	NICU patients are among those potentially most vulnerable to the effects of natural or man-made disaster on a medical center. The published data on evacuations of NICU patients in the setting of disaster are sparse. In October of 2012, New York University Langone Medical Center was evacuated during Hurricane Sandy in the setting of a power outage secondary to a coastal surge. In this setting, 21 …	1	0	1	0
Kerle, Norman; Ghaffarian, Saman; Nawrotzki, Raphael; Leppert, Gerald; Lech, Malte	Evaluating Resilience-Centered Development Interventions with Remote Sensing	REMOTE SENSING	2019	Natural disasters are projected to increase in number and severity, in part due to climate change. At the same time a growing number of disaster risk reduction (DRR) and climate change adaptation measures are being implemented by governmental and non-governmental organizations, and substantial post-disaster donations are frequently pledged. At the same time there has been increasing demand for tr…	1	0	1	0
Anandhi, Aavudai; Pierson, Donald C.; Frei, Allan	Evaluation of Climate Model Performance for Water Supply Studies: Case Study for New York City	JOURNAL OF WATER RESOURCES PLANNING AND MANAGEMENT	2019	Evaluating the suitability of data from global climate models (GCMs) for use as input in water supply models is an important step in the larger task of evaluating the effects of climate change on water resources management such as that of water supply operations. The purpose of this paper is to present the process by which GCMs were evaluated and incorporated into the New York City (NYC) water su…	0	0	1	0
Carpenter, Aubrey L.; Elkins, R. Meredith; Kerns, Caroline; Chou, Tommy; Green, Jennifer Greif; Comer, Jonathan S.	Event-Related Household Discussions Following the Boston Marathon Bombing and Associated Posttraumatic Stress Among Area Youth	JOURNAL OF CLINICAL CHILD AND ADOLESCENT PSYCHOLOGY	2017	Despite research documenting the scope of disaster-related posttraumatic stress (PTS) in youth, less is known about how family processes immediately postdisaster might associate with child outcomes. The 2013 Boston Marathon bombing affords a unique opportunity to assess links between immediate family discussions about community trauma and child mental health outcomes. The present study examined a…	0	0	1	0
Kestenbaum, Allison; Fleischman, Catherine Anne; Dabis, Marta; Birnbaum, Bette; Dunn, Laura B.	Examination of Spiritual Needs in Hurricane Sandy Disaster Recovery Through Clinical Pastoral Education Verbatims	JOURNAL OF PASTORAL CARE & COUNSELING	2018	Objectives Spiritual support is an essential component to disaster response and recovery. The goals of this study were to (a) provide a qualitative examination of spiritual needs of recipients of disaster relief after Hurricane Sandy, as observed by spiritual care interns in verbatims; (b) demonstrate the feasibility of conducting research with providers of disaster spiritual care.Methods The stu…	1	0	0	0
Diab M., Yip A., Hadavand M., Haelssig J., Pegg M.	Experimental and Numerical Comparison of Small-scale Gaseous Fire Whirls	Journal of Physics: Conference Series	2018	Fire whirls can occur during urban fires, especially in intense fires in combustible building structures, and more often in forest or wildland fires. They are a special swirling diffusion flame characterized by significant enhancement in burning rates, flame heights and flame temperatures, along with a strong whirling motion of the flame. This whirling motion can pick up large firebrands and scat…	0	0	0	0
Manzello, Samuel L.; Suzuki, Sayaka	Experimental investigation of wood decking assemblies exposed to firebrand showers	FIRE SAFETY JOURNAL	2017	Wildland-Urban Interface (WUI) fires have become a problem of great concern across multiple continents. An important mechanism of structure ignition in WUI fires and urban fires is the production of firebrands. During WUI fires, decking assemblies have been observed to be an ignition vulnerability based on post-fire damage surveys conducted by NIST and elsewhere. The authors have conducted scopin…	0	0	0	0
Kilmer, Ryan P.; Gil-Rivas, Virginia	Exploring Posttraumatic Growth in Children Impacted by Hurricane Katrina: Correlates of the Phenomenon and Developmental Considerations	CHILD DEVELOPMENT	2010	This study explored posttraumatic growth (PTG), positive change resulting from struggling with trauma, among 7- to 10-year-olds impacted by Hurricane Katrina. Analyses focused on child self-system functioning and cognitive processes, and the caregiving context, in predicting PTG at 2 time points (Time 1 n = 66, Time 2 n = 51). Findings suggest that rumination, both negative, distressing thoughts …	1	0	1	0
Glas H., Van Ackere S., Deruyter G., De Maeyer P.	Flood damage assessment in a GIS - Case study for Annotto Bay, Jamaica	International Journal of Safety and Security Engineering	2016	Natural hazards do not only affect millions of people, but also cause material damages up to 300 billion USD per year worldwide. The SIDS (Small Island Developing States) are characterized by an extremely high vulnerability to these hazards, due to their low-lying, densely populated cities and their fragile economy. To limit the consequences of these hazards, technocratic interventions do not suf…	0	1	0	0
Tate, Eric; Strong, Aaron; Kraus, Travis; Xiong, Haoyi	Flood recovery and property acquisition in Cedar Rapids, Iowa	NATURAL HAZARDS	2016	Voluntary property acquisitions are playing an increasingly prominent role in the aftermath of US flood disasters, as policy tools for community recovery and hazard mitigation. Following historic flooding in 2008, the City of Cedar Rapids, Iowa, instituted a federally supported program for the acquisition of over 1300 damaged properties. Using Cedar Rapids as a case study, this article investigat…	0	0	1	0
Arreguin-Cortes, Felipe I.; Lopez-Perez, Mario; Marengo-Mogollon, Humberto	Flooding in a Context of Climate Uncertainty	TECNOLOGIA Y CIENCIAS DEL AGUA	2016	Losses from events occurring on the planet in the year 2015 (1060 cases) are described, obtained by the Munchener Ruckversicherungs-Gesellesehaft, among which hydrological (floods and mass movement of land) and climate (extreme temperatures, droughts occur and fires) are highlighted due to the quantity, but it is also a notable increase in hydrological events in two and a half times in the period…	0	1	0	0
de Freitas, Carlos Machado; Ximenes, Elisa Francioli	Floods and Public Health - a review of the recent scientific literature on the causes, consequences and responses to prevention and mitigation	CIENCIA & SAUDE COLETIVA	2012	Floods are among the most frequent natural disasters and they affect the lives of approximately 102 million people each year, mainly in developing countries and in major urban areas with a tendency to grow further over the coming decades. The scope of this paper is to provide input for a clearer understanding of these events through the results and experiences to be gleaned from the recent scient…	0	1	0	0
Milano, Giuseppe	From smart land to green society. Urban regeneration as driver for the human reactivation of communities and for the socio-economic rebirth of the suburbs	TRIA-TERRITORIO DELLA RICERCA SU INSEDIAMENTI E AMBIENTE	2019	Our country, currently crossed, from North to South, by a demographic and anthropological hurricane fueled both by the aging population and by the depopulation of many fragile and marginal territories and by new waves of youth emigration, continues to record worrying increases in land consumption (Ispra-Snpa, 2018). As various surveys document, real estate assets that could be retrained or refuni…	0	0	1	0
Rempel, Alan W.; Rempel, Alexandra R.	Frost Resilience of Stabilized Earth Building Materials	GEOSCIENCES	2019	Earth-based building materials are increasingly valued in green design for their low embodied energy, humidity-buffering ability, and thermal stability. These materials perform well in warm dry climates, but greater understanding of long-term durability is needed for successful adoption in colder and/or wetter climates. The presence of stabilizers dramatically improves resistance to surface erosi…	0	1	0	0
Castellanos Abella, E. A.; Van Westen, C. J.	Generation of a landslide risk index map for Cuba using spatial multi-criteria evaluation	LANDSLIDES	2007	This paper explains the procedure for the generation of a landslide risk index map at national level in Cuba, using a semi-quantitative model with ten indicator maps and a cell size of 90x90 m. The model was designed and implemented using spatial multi-criteria evaluation techniques in a GIS system. Each indicator was processed, analysed and standardised according to its contribution to hazard an…	0	1	0	0
Brotzge, Jerald A.; Luttrell, Cynthia Morgan	Genesis of the Chickasha, Oklahoma, Tornado on 24 May 2011 as Observed by CASA Radar and Oklahoma Mesonet	JOURNAL OF OPERATIONAL METEOROLOGY	2015	On the afternoon of 24 May 2011, a dozen tornadoes formed across central Oklahoma that included one EF-5 and two EF-4 tornadoes. One of the EF-4 tornadoes developed in the city of Chickasha, Oklahoma, and was well sampled by a nearby Collaborative Adaptive Sensing of the Atmosphere (CASA) X-band radar. Located within 3 km range, the CASA radar obtained low-level (similar to 100 m AGL), high-spati…	1	1	0	0
SCHUSSEL, ZULMA; NASCIMENTO NETO, PAULO	GESTÃO POR BACIAS HIDROGRÁFICAS: DO DEBATE TEÓRICO À GESTÃO MUNICIPAL	Ambiente & Sociedade	2015	Abstract Debates related to the conservation and preservation of water resources has become recurrent in urban studies, focusing on an urban development compatible with maintaining the quality and control of water use. The overlap of these goals, transformed into an instrument of municipal management is the challenge of Municipal Plans for Water Resources (PMRH), which started to be developed in …	0	1	1	0
Mangiameli, M.; Mussumeci, G.	GIS APPROACH FOR PREVENTIVE EVALUATION OF ROADS LOSS OF EFFICIENCY IN HYDROGEOLOGICAL EMERGENCIES	ROLE OF GEOMATICS IN HYDROGEOLOGICAL RISK	2013	The theme of the simulation of hydrogeological risk with GIS technology is analyzed with focus on the modeling of the architecture of a Spatial Data Base to support risk analysis and on the construction of a specialized frame with free and open source software. For this purpose a model of analysis of the vulnerability of roads developed by (Cafiso et al., 2002) has been adopted. The case of study…	0	1	1	0
Marcelin, Louis Herns; Cela, Toni; Shultz, James M	Haiti and the politics of governance and community responses to Hurricane Matthew.	Disaster health	2016	This article examines disaster preparedness and community responses to Hurricane Matthew in semi-urban and rural towns and villages in Grande-Anse, Haiti. Based on an ethnographic study conducted in the department of Grande-Anse one week after the hurricane made landfall in Haiti, the article focuses on the perspectives of citizens, community-based associations and local authorities in the affect…	1	1	0	0
Houghton, Adele; Castillo-Salgado, Carlos	Health Co-Benefits of Green Building Design Strategies and Community Resilience to Urban Flooding: A Systematic Review of the Evidence	INTERNATIONAL JOURNAL OF ENVIRONMENTAL RESEARCH AND PUBLIC HEALTH	2017	Climate change is increasingly exacerbating existing population health hazards, as well as resulting in new negative health effects. Flooding is one particularly deadly example of its amplifying and expanding effect on public health. This systematic review considered evidence linking green building strategies in the Leadership in Energy and Environmental Design (R) (LEED) Rating System with the p…	0	1	0	0
Houghton, Adele	HEALTH IMPACT ASSESSMENTS A Tool for Designing Climate Change Resilience into Green Building and Planning Projects	JOURNAL OF GREEN BUILDING	2011	Historical records have documented considerable changes to the global climate, with significant health, economic, and environmental consequences. Climate projections predict more intense hurricanes; increased sea level rise; and more frequent and more intense natural disasters such as heat waves, heavy rainfall, and drought in the future (1; 2). The coast along the Gulf of Mexico is particularly …	0	1	0	0
Chan E.Y.Y., Ho J.Y., Hung H.H.Y., Liu S., Lam H.C.Y.	Health impact of climate change in cities of middle-income countries: The case of China	British Medical Bulletin	2019	Background: This review examines the human health impact of climate change in China. Through reviewing available research findings under four major climate change phenomena, namely extreme temperature, altered rainfall pattern, rise of sea level and extreme weather events, relevant implications for other middle-income population with similar contexts will be synthesized. Sources of data: Sources …	0	0	0	0
Dominianni, Christine; Lane, Kathryn; Johnson, Sarah; Ito, Kazuhiko; Matte, Thomas	Health Impacts of Citywide and Localized Power Outages in New York City	ENVIRONMENTAL HEALTH PERSPECTIVES	2018	BACKGROUND: Previous studies investigated potential health effects of large-scale power outages, including the massive power failure that affected the northeastern United States and Ontario, Canada, in August 2003, and outages associated with major storms. However, information on localized outages is limited.OBJECTIVE: The study sought to examine potential health impacts of citywide and localized…	0	0	1	0
Metallinou, Maria-Monika; Log, Torgrim	Health Impacts of Climate Change-Induced Subzero Temperature Fires	INTERNATIONAL JOURNAL OF ENVIRONMENTAL RESEARCH AND PUBLIC HEALTH	2017	General fire risk and the special risk related to cold climate cellulosic drying processes are outlined. Four recent subzero temperatures fires are studied with respect to health impacts: a wooden village fire, a single wood structure fire, a wildland urban interface (WUI) fire and a huge wildland fire. The health impacts range from stress related to loss of jobs, psychological effects of lost po…	0	0	0	0
Ramin, Brodie; Svoboda, Tomislav	Health of the Homeless and Climate Change	JOURNAL OF URBAN HEALTH-BULLETIN OF THE NEW YORK ACADEMY OF MEDICINE	2009	The homeless are amongst the most vulnerable groups in developed regions, suffering from high rates of poorly controlled chronic disease, smoking, respiratory conditions, and mental illness, all of which render them vulnerable to new and resurgent disease processes associated with climate change. To date, there have been no papers reviewing the impacts of climate change on the homeless population…	1	0	0	0
de Vries, Daniel H.; Fraser, James C.	Historical waterscape trajectories that need care: the unwanted refurbished flood homes of Kinston's devolved disaster mitigation program	JOURNAL OF POLITICAL ECOLOGY	2017	In 1999 Hurricane Floyd pummeled the eastern portion of North Carolina (NC, U.S.A.), and in its wake many localities participated in federal home acquisition-relocation programs in flood-prone areas, with shared and devolved governance. This article reports on one such program that was conducted in the City of Kinston, where a historical African-American neighborhood called Lincoln City was badly…	0	1	1	0
Sanders, Lee J.; Robbins, Jeffrey M.; Edmonds, Michael E.	History of the team approach to amputation prevention: Pioneers and milestones	JOURNAL OF VASCULAR SURGERY	2010	Background: This historical perspective highlights some of the pioneers, milestones, teams, and system changes that have had a major impact on the management of the diabetic foot during the past 100 years. In 1934, American diabetologist Elliott P. Joslin noted that mortality from diabetic coma had fallen from 60% to 5% after the introduction of insulin, yet deaths from diabetic gangrene of the l…	0	0	0	0
Chan, Emily Y. Y.; Goggins, William B.; Yue, Janice S. K.; Lee, Poyi	Hospital admissions as a function of temperature, other weather phenomena and pollution levels in an urban setting in China	BULLETIN OF THE WORLD HEALTH ORGANIZATION	2013	Objective To explore the relationship between weather phenomena and pollution levels and daily hospital admissions (as an approximation to morbidity patterns) in Hong Kong Special Administrative Region (SAR), China, in 1998-2009.Methods Generalized additive models and lag models were constructed with data from official sources on hospital admissions and on mean daily temperature, mean daily wind …	0	0	1	0
Audefroy J.	Housing policy in Mexico and its impacts	WIT Transactions on the Built Environment	2013	This paper attempts to demonstrate that while housing policy in Mexico is aimed at satisfying the needs of the construction sector and the demand for housing, it does not consider climatic effects, soil quality or consequences for the existing housing inventory. Therefore, the residential complexes built during the last 15- 20 years are exposed to a number of threats including flooding, subsidenc…	0	0	1	0
Maller, Cecily J.; Strengers, Yolande	Housing, heat stress and health in a changing climate: promoting the adaptive capacity of vulnerable households, a suggested way forward	HEALTH PROMOTION INTERNATIONAL	2011	In many places extreme heat causes more deaths than floods, cyclones and bushfires. However, efforts to manage the health implications of heat and increase the adaptive capacity of vulnerable populations are in their infancy, requiring urgent attention from research and policy. This paper presents a case for research exploring the influence of social and contextual factors on vulnerable populatio…	0	1	0	0
Lo, Alex Y.; Byrne, Jason A.; Jim, C. Y.	How climate change perception is reshaping attitudes towards the functional benefits of urban trees and green space: Lessons from Hong Kong	URBAN FORESTRY & URBAN GREENING	2017	Urban greening has rapidly emerged as a key urban climate change adaptation strategy. Urban greening is thought to confer manifold socio-ecological benefits upon residents in towns and cities. Yet proponents of urban greening have seldom considered how people's support for greening policies may be shaped by weather and climate. This paper reports the results of exploratory research examining publ…	0	1	1	0
Glantz M.H.	Hurricane Katrina as a "teachable moment"	Advances in Geosciences	2008	By American standards, New Orleans is a very old, very popular city in the southern part of the United States. It is located in Louisiana at the mouth of the Mississippi River, a river which drains about 40% of the Continental United States, making New Orleans a major port city. It is also located in an area of major oil reserves onshore, as well as offshore, in the Gulf of Mexico. Most people kn…	1	0	1	0
Bernhard, M. C.; Evans, M. B.; Kent, S. T.; Johnson, E.; Threadgill, S. L.; Tyson, S.; Becker, S. M.; Gohlke, J. M.	Identifying environmental health priorities in underserved populations: a study of rural versus urban communities	PUBLIC HEALTH	2013	Objectives: Understanding and effectively addressing persistent health disparities in minority communities requires a clear picture of members' concerns and priorities. This study was intended to engage residents in urban and rural communities in order to identify environmental health priorities. Specific emphasis was placed on how the communities: defined the term environment; their perceptions …	0	0	0	0
Santiesteban Díaz, Yasel; Castro Peraza, Marta; González Soto, Zaida; Sánchez Valdés, Lizet	Impacto del paso de los huracanes Gustav e Ike en la salud psicológica de un grupo de escolares afectados	Revista Cubana de Medicina General Integral	2010	OBJECTIVES: to assess the impact of hurricanes Gustav and Ike on the psychological health of a group of schoolchildren. To characterize the psychological representation that hurricanes had on they and to identify the presence of psychological symptoms during and after the passing of meteors by the affected place. METHODS: a study of three clinical cases was conducted three months after the passin…	1	0	1	0
Craig H., Wilson T., Stewart C., Outes V., Villarosa G., Baxter P.	Impacts to agriculture and critical infrastructure in Argentina after ashfall from the 2011 eruption of the Cordón Caulle volcanic complex: An assessment of published damage and function thresholds	Journal of Applied Volcanology	2016	The 2011 Cordón Caulle (Chile) was a large silicic eruption that dispersed ashfall over 75,000 km2 of land in Central Argentina, affecting large parts of the Neuquén, Río Negro, and Chubut provinces, including the urban areas of Villa la Angostura, Bariloche and Jacobacci. These regions all received damage and disruption to critical infrastructure and agriculture due to the ashfall. We describe t…	0	0	0	0
Rowan Gard A., Veitayaki J.	In the wake of winston – climate change, mobility and resiliency in FIJI	International Journal of Safety and Security Engineering	2017	When tropical cyclone Winston hit Fiji on 20 February 2016, it became the strongest storm recorded in the southern hemisphere and the second strongest storm ever recorded in the world. Forty-four people died as a result of the superstorm, and the ongoing governmental recovery plans have estimated nearly three billion Fijian dollars (£1.1 billion) in damages. Fijian Prime Minister Frank Bainimaram…	1	1	0	0
Vodonos, Alina; Friger, Michael; Katra, Itzhak; Krasnov, Helena; Zahger, Doron; Schwartz, Joel; Novack, Victor	Individual Effect Modifiers of Dust Exposure Effect on Cardiovascular Morbidity	PLOS ONE	2015	BackgroundHigh concentrations of particulate matter (PM) air pollution have been associated with death and hospital admissions due to cardiovascular morbidity. However, it is not clear a) whether high levels of non-anthropogenic PM from dust storms constitute a health risk; and b) whether these health risks are exacerbated in a particular demographic.MethodsThis study comprised all patients above…	1	0	0	0
Wiseman, Octavia; Rafferty, Anne M.; Stockley, Jane; Murrells, Trevor; Bick, Debra	Infection and wound breakdown in spontaneous second-degree perineal tears: An exploratory mixed methods study	BIRTH-ISSUES IN PERINATAL CARE	2019	BackgroundPerineal trauma affects large numbers of women who have a vaginal birth. This study explores the incidence, etiology and women's experiences of wound infection/breakdown associated with spontaneous second degree tears.MethodsThis was an exploratory mixed methods study set in an urban tertiary National Health Service hospital in 2014-2015. The study included a prospective observational s…	0	0	0	0
Xu, Dingde; Peng, Li; Liu, Shaoquan; Su, Chunjiang; Wang, Xuxi; Chen, Tiantian	Influences of Sense of Place on Farming Households' Relocation Willingness in Areas Threatened by Geological Disasters: Evidence from China	INTERNATIONAL JOURNAL OF DISASTER RISK SCIENCE	2017	Scholars from environmental psychology, geography, disaster science, and sociology have recently focused attention on evacuation and relocation behaviors and influencing factors in hazard-threatened areas. However, existing studies are mainly focused on developed countries and the influence of individual characteristics, household characteristics, and the perception of risk of urban households on…	0	0	0	0
Attfield, Kathleen R.; Dobson, Christine B.; Henn, Jennifer B.; Acosta, Meileen; Smorodinsky, Svetlana; Wilken, Jason A.; Barreau, Tracy; Schreiber, Merritt; Windham, Gayle C.; Materna, Barbara L.; Roisman, Rachel	Injuries and Traumatic Psychological Exposures Associated with the South Napa Earthquake - California, 2014	MMWR-MORBIDITY AND MORTALITY WEEKLY REPORT	2015		0	0	1	0
LeBlanc, Alice; Linkin, Megan	Insurance industry	CLIMATE CHANGE ADAPTATION IN NEW YORK CITY: BUILDING A RISK MANAGEMENT RESPONSE	2010		0	1	1	0
Hail-Jares, Katie; Chang, Ruth C. F.; Choi, Sugy; Zheng, Huang; He, Na; Huang, Z. Jennifer	Intimate-Partner and Client-Initiated Violence among Female Street-Based Sex Workers in China: Does a Support Network Help?	PLOS ONE	2015	BackgroundGlobally, female street-based sex workers are vulnerable to gender-based violence. Previous research has shown having a peer social network can reduce sex workers' risks of victimization. However, mechanisms of how social network impacts violence among female street-based sex workers are still far from clear.MethodsOur study was based on data abstracted from a paper-and-pencil survey ad…	0	0	1	0
Hunt, J. C. R.; Maslin, M.; Killeen, T.; Backlund, P.; Schellnhuber, H. J.	Introduction. Climate change and urban areas: research dialogue in a policy framework	PHILOSOPHICAL TRANSACTIONS OF THE ROYAL SOCIETY A-MATHEMATICAL PHYSICAL AND ENGINEERING SCIENCES	2007		0	0	1	0
Blake, Daniel M.; Deligne, Natalia I.; Wilson, Thomas M.; Lindsay, Jan M.; Woods, Richard	Investigating the consequences of urban volcanism using a scenario approach II: Insights into transportation network damage and functionality	JOURNAL OF VOLCANOLOGY AND GEOTHERMAL RESEARCH	2017	Transportation networks are critical infrastructure in urban environments. Before, during and following volcanic activity, these networks can incur direct and indirect impacts, which subsequently reduces the Level-of-Service available to transportation end-users. Additionally, reductions in service can arise from management strategies including evacuation zoning, causing additional complications …	0	1	0	0
Petersson, Jakob; Kuklane, Kalev; Gao, Chuansi	Is There a Need to Integrate Human Thermal Models with Weather Forecasts to Predict Thermal Stress?	INTERNATIONAL JOURNAL OF ENVIRONMENTAL RESEARCH AND PUBLIC HEALTH	2019	More and more people will experience thermal stress in the future as the global temperature is increasing at an alarming rate and the risk for extreme weather events is growing. The increased exposure to extreme weather events poses a challenge for societies around the world. This literature review investigates the feasibility of making advanced human thermal models in connection with meteorologi…	0	1	0	0
Griffin, Casey B.; Bodine, David J.; Palmer, Robert D.	Kinematic and Polarimetric Radar Observations of the 10 May 2010, Moore-Choctaw, Oklahoma, Tornadic Debris Signature	MONTHLY WEATHER REVIEW	2017	Tornadoes are capable of lofting large pieces of debris that present irregular shapes, near-random orientations, and a wide range of dielectric constants to polarimetric radars. The unique polarimetric signature associated with lofted debris is called the tornadic debris signature (TDS). While ties between TDS characteristics and tornado- and storm-scale kinematic processes have been speculated u…	1	0	1	0
Strauss B.H., Kulp S., Levermann A.	Large long-term sea level projections do not mean giving up on coastal cities	Proceedings of the National Academy of Sciences of the United States of America	2016		0	0	1	0
Koi, Sandy; Daniels, Jaret	Life history variations and seasonal polyphenism in Eumaeus atala (Lepidoptera: Lycaenidae)	FLORIDA ENTOMOLOGIST	2017	Insects are excellent indicator species for documenting changes in ecosystems and biodiversity, and south Florida is a recognized "hotspot" for hundreds of rare and endemic taxa. The capacity of native invertebrate species to adapt to changing ecological factors may be the dynamic that either strengthens their fitness or drives their extirpation or extinction. Variable life strategies may evolve …	0	0	1	0
Yair, Yoav	Lightning hazards to human societies in a changing climate	ENVIRONMENTAL RESEARCH LETTERS	2018	Lightning is a natural hazard, lethal and destructive on short timescales and with important climatic effects on longer time-scales (through NOxproduction and forest fire ignition). It is accompanied by severe weather, hail and flash flooding that often entail significant economic losses. It also poses threats to aviation safety and to renewable energy production by wind-turbines, and is known to…	0	0	0	0
Biswas A., Dalal K., Hossain J., Ul Baset K., Rahman F., Rahman Mashreky S.	Lightning Injury is a disaster in Bangladesh? - Exploring its magnitude and public health needs	F1000Research	2016	Background: Lightning injury is a global public health issue. Low and middle-income countries in the tropical and subtropical regions of the world are most affected by lightning. Bangladesh is one of the countries at particular risk, with a high number of devastating lightning injuries in the past years, causing high mortality and morbidity. The exact magnitude of the problem is still unknown and…	0	0	0	0
Mallick, Bishawjit; Ahmed, Bayes; Vogt, Joachim	Living with the Risks of Cyclone Disasters in the South-Western Coastal Region of Bangladesh	ENVIRONMENTS	2017	Bangladesh is one of the most disaster prone countries in the world. Cyclone disasters that affect millions of people, destroy homesteads and livelihoods, and trigger migration are common in the coastal region of Bangladesh. The aim of this article is to understand how the coastal communities in Bangladesh deal with the continuous threats of cyclones. As a case study, this study investigates comm…	1	1	0	0
Sadek, Mohammed; Li, Xuxiang	Low-Cost Solution for Assessment of Urban Flash Flood Impacts Using Sentinel-2 Satellite Images and Fuzzy Analytic Hierarchy Process: A Case Study of Ras Ghareb City, Egypt	ADVANCES IN CIVIL ENGINEERING	2019	Natural hazards are indeed counted as the most critical challenges facing our world, represented in floods, earthquakes, volcanoes, hurricanes, and forest fires. Among these natural hazards, the flash flood is regarded the most frequent. In this work, we utilized two Sentinel-2 satellite images, before and after the flash flood, SRTM and photos captured by using a helicopter. This paper aims at t…	0	1	1	0
Serrao-Neumann, Silvia; Crick, Florence; Ben Harman; Schuch, Gemma; Choy, Darryl Low	Maximising synergies between disaster risk reduction and climate change adaptation: Potential enablers for improved planning outcomes	ENVIRONMENTAL SCIENCE & POLICY	2015	Recent extreme weather events worldwide have highlighted the vulnerability of many urban settlements to future climatic change. These events are expected to increase in frequency and intensity under climate change scenarios. Although the climatic change may be unavoidable, effective planning and response can reduce its impacts. Drawing on empirical data from a 3-year multi-sectoral study of clima…	0	1	0	0
Schreiber, Merritt; Cates, David S.; Formanski, Stephen; King, Michael	Maximizing the Resilience of Healthcare Workers in Multi-hazard Events: Lessons from the 2014-2015 Ebola Response in Africa	MILITARY MEDICINE	2019	There is increasing knowledge that health care workers (HCWs) can experience a variety of emotional impacts when responding to disasters and terrorism events. The Anticipate, Plan and Deter (APD) Responder Risk and Resilience Model was developed to provide a new, evidence-informed method for understanding and managing psychological impacts among HCWs. APD includes pre-deployment development of an…	1	1	0	0
Song, Jinglu; Huang, Bo; Li, Rongrong	Measuring Recovery to Build up Metrics of Flood Resilience Based on Pollutant Discharge Data: A Case Study in East China	WATER	2017	Building "disaster-resilient" rather than "disaster-resistant" cities/communities requires the development of response capabilities to natural disasters and subsequent recovery. This study devises a new method to measure resilience via recovery capability to validate indicators from social, economic, infrastructural, and environmental domains. The pollutant discharge data (waste-water and waste-g…	0	1	1	0
De Serio, Francesca; Mossa, Michele	Meteo and Hydrodynamic Measurements to Detect Physical Processes in Confined Shallow Seas	SENSORS	2018	Coastal sites with typical lagoon features are extremely vulnerable, often suffering from scarce circulation. Especially in the case of shallow basins subjected to strong anthropization and urban discharges, it is fundamental to monitor their hydrodynamics and water quality. The proper detection of events by high performance sensors and appropriate analysis of sensor signals has proved to be a ne…	0	1	0	0
Gonzalez Otero, Frank	Methodology for the monitoring of the mangrove recovery in the mouth of the San Cristobal river	REVISTA CUBANA DE CIENCIAS FORESTALES	2018	The present work consisted of designing a methodology that allows the continues of recovery of the mangrove ecosystem, in the face of the new scenarios of climate change, with a geographic information system for monitoring and updating, from the mouth of the San Cristobal River to the Los Colorados River, due to the deterioration of a strip of the mangrove ecosystem in the south zone of San Crist…	1	1	0	0
Canário, Paulo	Methodology to assess thermal extremes mortality risk in urban areas	Finisterra - Revista Portuguesa de Geografia	2010	The impact of heat waves on mortality has been the subject of numerous studies and the focus of attention of various national and international governmental bodies. In the summer of 2003 alone, which was exceptionally hot, the number of deaths in 12 European countries increased by 70,000. The overall trend of warming will lead to an increase in frequency, duration and intensity of heat waves and …	0	1	0	0
Middel, Ariane; Krayenhoff, E. Scott	Micrometeorological determinants of pedestrian thermal exposure during record-breaking heat in Tempe, Arizona: Introducing the MaRTy observational platform	SCIENCE OF THE TOTAL ENVIRONMENT	2019	We report the first set of urban micrometeorological measurements for assessment of pedestrian thermal exposure during extreme heat in a dry climate. Hourly measurements of air temperature, humidity, wind speed and six-directional shortwave and longwave radiation were recorded with a mobile human-biometeorological station (MaRTy) from 10: 00 to 21: 00 local time, June 19, 2016, at 22 sites that i…	0	0	1	0
Wamsler, Christine	Mind the gap: The role of mindfulness in adapting to increasing risk and climate change	SUSTAINABILITY SCIENCE	2018	It is becoming clear that increasingly complex global challenges cannot simply be solved by new technology or governments alone. We also need to develop new social practices and encourage a broader cultural shift towards sustainability. Against this background, this paper explores the role of mindfulness in adapting to increasing risk and climate change. Based on a literature review, it assesses …	0	1	0	0
Yadav, Sanjay; Singh, Nishant; Shah, Parag P.; Rowbotham, David A.; Malik, Danial; Srivastav, Ankita; Shankar, Jai; Lam, Wan L.; Lockwood, William W.; Beverly, Levi J.	MIR155 Regulation of Ubiquilin1 and Ubiquilin2: Implications in Cellular Protection and Tumorigenesis	NEOPLASIA	2017	Ubiquilin (UBQLN) proteins are adaptors thought to link ubiquitinated proteins to the proteasome. However, our lab has recently reported a previously unappreciated role for loss of UBQLN in lung cancer progression. In fact, UBQLN genes are lost in over 50% of lung cancer samples examined. However, a reason for the loss of UBQLN has not been proposed, nor has a selective pressure that could lead t…	0	0	0	0
Deboudt K., Flament P., Choël M., Gloter A., Sobanska S., Colliex C.	Mixing state of aerosols and direct observation of carbonaceous and marine coatings on African dust by individual particle analysis	Journal of Geophysical Research Atmospheres	2010	The mixing state of aerosols collected at M'Bour, Senegal, during the Special Observing Period conducted in January-February 2006 (SOP-0) of the African Monsoon Multidisciplinary Analysis project (AMMA), was studied by individual particle analysis. The sampling location on the Atlantic coast is particularly adapted for studying the mixing state of tropospheric aerosols since it is (1) located on …	0	0	0	0
Yang, Saini; Yin, Guofan; Shi, Xianwu; Liu, Hao; Zou, Ying	Modeling the Adverse Impact of Rainstorms on a Regional Transport Network	INTERNATIONAL JOURNAL OF DISASTER RISK SCIENCE	2016	Cities are centers of socioeconomic activities, and transport networks carry cargoes and passengers from one city to another. However, transport networks are influenced by meteorological hazards, such as rainstorms, hurricanes, and fog. Adverse weather impacts can easily spread over a network. Existing models evaluating such impacts usually neglect the transdisciplinary nature of approaches for d…	0	1	0	0
Lopez Santos, A.; Pinto Espinoza, J.; Ramirez Lopez, E. M.; Martinez Prado, M. A.	Modeling the potential impact of climate change in northern Mexico using two environmental indicators	ATMOSFERA	2013	Modeling the deterioration of natural resources, especially water and soil that results from the global effects of climate change has become a powerful tool in the search for mitigation and adaptation measures. The objectives of this research were: (1) to model the potential impact of climate change for the period 20102039, and (2) to offer advice about future risks based on local radiative forci…	0	0	1	0
Chuang, Min-Ta	Multi-Conflicts between the Government, the Non-Profit Organisation and the People after a Serious Landslide Disaster Based Upon Qualitative Analysis	SUSTAINABILITY	2019	Due to the increasing number of intensified extreme events, post-recovery has become a serious challenge worldwide. The common issues faced during the recovery process are fragmentation and coordination problems, the lack of capacity and commitment and the variations in recovery. This study explores the conflicts between various stakeholders via NVivo, based upon the recovery process in Typhoon M…	0	1	0	0
Moreno, Eduardo Stramandinoli; Barradas Barata, Rita de Cassia	MUNICIPALITIES OF HIGHER VULNERABILITY TO SYLVATIC YELLOW FEVER OCCURRENCE IN THE SAO PAULO STATE, BRAZIL	REVISTA DO INSTITUTO DE MEDICINA TROPICAL DE SAO PAULO	2011	Until 1999 the endemic cases of Sylvatic Yellow Fever were located in the states of northern, midwestern and pre-Amazon regions. Since then, the disease progressively expanded its territory of occurrence, cases being registered beyond the traditional boundaries of endemism. The Sao Paulo State is considered to be part of this context, since after decades without registration of autochthonous case…	0	0	1	0
Park J., Son M., Park C.	Natural disasters and deterrence of economic innovation: A case of temporary job losses by Hurricane Sandy	Journal of Open Innovation: Technology, Market, and Complexity	2017	Quantifying many natural disasters economically is a global concern. Even in the U.S., economic damages stemming from natural disasters are experienced annually. Unexpected natural disasters result in various economic and business management disruptions. Especially, complex inter-industrial and inter-regional connections in established economies may experience much larger impacts by a disaster, a…	1	0	1	0
Yang, Bo; Gu, Jiajun; Zhang, Tong; Zhang, K. Max	Near-source air quality impact of a distributed natural gas combined heat and power facility	ENVIRONMENTAL POLLUTION	2019	The wide adoption of combined heat and power (CHP) can not only improve energy efficiency, but also strengthens energy system resiliency. While CHP reduces overall emissions compared to generating the same amount of electricity and heat separately, its on-site nature also means that CHP facilities operate in populated areas, raising concerns over their near-source air quality impact. Evaluation o…	0	0	0	0
Kujawa, Autumn; Hajcak, Greg; Danzig, Allison P.; Black, Sarah R.; Bromet, Evelyn J.; Carlson, Gabrielle A.; Kotov, Roman; Klein, Daniel N.	Neural Reactivity to Emotional Stimuli Prospectively Predicts the Impact of a Natural Disaster on Psychiatric Symptoms in Children	BIOLOGICAL PSYCHIATRY	2016	BACKGROUND: Natural disasters expose entire communities to stress and trauma, leading to increased risk for psychiatric symptoms. Yet, the majority of exposed individuals are resilient, highlighting the importance of identifying underlying factors that contribute to outcomes.METHODS: The current study was part of a larger prospective study of children in Long Island, New York (n = 260). At age 9,…	1	0	1	0
Heffernan O.	No going back	Nature	2012		0	0	0	0
Mekis, Eva; Vincent, Lucie A.; Shephard, Mark W.; Zhang, Xuebin	Observed Trends in Severe Weather Conditions Based on Humidex, Wind Chill, and Heavy Rainfall Events in Canada for 1953-2012	ATMOSPHERE-OCEAN	2015	Observed trends in severe weather conditions based on public alert statements issued by Environment Canada are examined for Canada. Changes in extreme heat and extreme cold events represented by various humidex and wind chill indices are analyzed for 1953-2012 at 126 climatological stations. Changes in heavy rainfall events based on rainfall amounts provided by tipping bucket rainfall gauges are …	1	0	0	0
Arghandeh, Reza; von Meier, Alexandra; Mehrmanesh, Laura; Mili, Lamine	On the definition of cyber-physical resilience in power systems	RENEWABLE & SUSTAINABLE ENERGY REVIEWS	2016	Modern society relies heavily upon complex and widespread electric grids. In recent years, advanced sensors, intelligent automation, communication networks, and information technologies (IT) have been integrated into the electric grid to enhance its performance and efficiency. Integrating these new technologies has resulted in more interconnections and interdependencies between the physical and c…	0	1	0	0
Darwin M.	On the nature of man and disaster	Critical Care	2005	Unique among animals, humans survive not by superb physical adaptation to our environment, but rather by intelligent, large-scale adaptation of the environment to our needs. We build houses with climate control systems that mimic the environment of sub-Saharan Africa. We safely live in environments where the temperature never rises above freezing and where the level of the sea is higher than the …	0	1	0	0
Tofighi, Babak; Grossman, Ellie; Williams, Arthur R.; Biary, Rana; Rotrosen, John; Lee, Joshua D.	Outcomes among buprenorphine-naloxone primary care patients after Hurricane Sandy	ADDICTION SCIENCE & CLINICAL PRACTICE	2014	Background: The extent of damage in New York City following Hurricane Sandy in October 2012 was unprecedented. Bellevue Hospital Center (BHC), a tertiary public hospital, was evacuated and temporarily closed as a result of hurricane-related damages. BHC's large primary care office-based buprenorphine clinic was relocated to an affiliate public hospital for three weeks. The extent of environmental…	1	0	1	0
Maryati, S.; Eraku, S.; Kasim, M.	Perceptions and adaptation strategies of the community against flood risk at the estuary riverbank of Bone River, Gorontalo Province	1ST INTERNATIONAL CONFERENCE ON GLOBAL ISSUE FOR INFRASTRUCTURE, ENVIRONMENT & SOCIO-ECONOMIC DEVELOPMENT	2019	Indonesia is a country prone to natural disasters that are influenced by natural factors and human factors. Natural disasters that commonly occur in Indonesia are floods, sea tides, landslides, earthquakes, volcanic eruptions, hurricanes, and drought. Among these disasters, floods are the most frequent natural disasters in various parts of Indonesia. During 2015 there was 1732 incidence of disast…	0	1	0	0
Burger, Joanna; Gochfeld, Michael	Perceptions of severe storms, climate change, ecological structures and resiliency three years post-hurricane Sandy in New Jersey	URBAN ECOSYSTEMS	2017	Global warming is leading to increased frequency and severity of storms that are associated with flooding, increasing the risk to urban, coastal populations. This study examined perceptions of the relationship between severe storms, sea level rise, climate change and ecological barriers by a vulnerable environmental justice population in New Jersey. Patients using New Jersey's Federally Qualified…	1	0	0	0
Nomura, Shuhei; Blangiardo, Marta; Tsubokura, Masaharu; Ozaki, Akihiko; Morita, Tomohiro; Hodgson, Susan	Postnuclear disaster evacuation and chronic health in adults in Fukushima, Japan: a long-term retrospective analysis	BMJ OPEN	2016	Objective: Japan's 2011 Fukushima Daiichi Nuclear Power Plant incident required the evacuation of over a million people, creating a large displaced population with potentially increased vulnerability in terms of chronic health conditions. We assessed the long-term impact of evacuation on diabetes, hyperlipidaemia and hypertension.Participants: We considered participants in annual public health ch…	0	0	1	0
Lebbe, Luc; Van Meir, Nathalie; Viaene, Peter	Potential implications of sea-level rise for Belgium	JOURNAL OF COASTAL RESEARCH	2008	The Belgian coastal plain and the Schelde estuary are threatened by sea-level rise. While of great economic importance with a threatened population of some 0.8 million (of a total population of 10 million), assessments of these risks are limited. This article describes the physical characteristics of the coast and undertakes a qualitative interpretation of its vulnerability. Low-lying polders are…	0	0	1	0
Zhou, Qianqian; Leng, Guoyong; Feng, Leyang	Predictability of state-level flood damage in the conterminous United States: the role of hazard, exposure and vulnerability	SCIENTIFIC REPORTS	2017	Understanding historical changes in flood damage and the underlying mechanisms is critical for predicting future changes for better adaptations. In this study, a detailed assessment of flood damage for 1950-1999 is conducted at the state level in the conterminous United States (CONUS). Geospatial datasets on possible influencing factors are then developed by synthesizing natural hazards, populati…	0	1	0	0
Adams, Zachary W.; Sumner, Jennifer A.; Danielson, Carla Kmett; McCauley, Jenna L.; Resnick, Heidi S.; Groes, Kirstin; Paul, Lisa A.; Welsh, Kyleen E.; Ruggiero, Kenneth J.	Prevalence and predictors of PTSD and depression among adolescent victims of the Spring 2011 tornado outbreak	JOURNAL OF CHILD PSYCHOLOGY AND PSYCHIATRY	2014	Background: Relatively few studies have examined prevalence and predictors of posttraumatic stress disorder (PTSD) or major depressive episode (MDE) in disaster-affected adolescents. Fewer still have administered diagnostic measures or studied samples exposed to tornadoes, a common type of disaster. Further, methodologic problems limit the generalizability of previous findings. This study address…	1	1	0	0
Shankland, Alex; Chambote, Raul	Prioritising PPCR Investments in Mozambique: The Politics of 'Country Ownership' and 'Stakeholder Participation'	IDS BULLETIN-INSTITUTE OF DEVELOPMENT STUDIES	2011	Mozambique is both one of the poorest countries and one with the highest level of vulnerability to multiple potential consequences of climate change, including drought, flood, sea level rise and increased frequency and severity of tropical cyclones - making it a natural candidate for inclusion in the Pilot Program for Climate Resilience (PPCR), which aims to help poorer countries to integrate cli…	0	0	1	0
Mastrolorenzo, G.; Pappalardo, L.; Troise, C.; Panizza, A.; De Natale, G.	Probabilistic tephra hazard maps for the Neapolitan area: Quantitative volcanological study of Campi Flegrei eruptions	JOURNAL OF GEOPHYSICAL RESEARCH-SOLID EARTH	2008	Tephra fall is a relevant hazard of Campi Flegrei caldera ( Southern Italy), due to the high vulnerability of Naples metropolitan area to such an event. Here, tephra derive from magmatic as well as phreatomagmatic activity. On the basis of both new and literature data on known, past eruptions ( Volcanic Explosivity Index (VEI), grain size parameters, velocity at the vent, column heights and erupt…	0	1	1	0
Williams, Arthur R.; Tofighi, Babak; Rotrosen, John; Lee, Joshua D.; Grossman, Ellie	Psychiatric Comorbidity, Red Flag Behaviors, and Associated Outcomes among Office-Based Buprenorphine Patients Following Hurricane Sandy	JOURNAL OF URBAN HEALTH-BULLETIN OF THE NEW YORK ACADEMY OF MEDICINE	2014	In October 2012, Bellevue Hospital Center (Bellevue) in New York City was temporarily closed as a result of Hurricane Sandy, the largest hurricane in US history. Bellevue's primary care office-based buprenorphine program was temporarily closed and later relocated to an affiliate public hospital. Previous research indicates that the relationships between disaster exposure, substance use patterns, …	1	0	1	0
Deokar, Smita Amol; Dandekar, Sucheta P.; Patke, Vinay G.; Khatib, Yasmeen; D'souza, Roshni; Karnad, Savita; Deokar, Amol; Chaturvedi, Ramesh	Quantifying Serum IL-1 beta Cut-Off Point for Detecting Cardiovascular Diseases in a Population from Western Maharashtra	JOURNAL OF CLINICAL AND DIAGNOSTIC RESEARCH	2018	Introduction: In India alone in year 2000 there were 30 million people to suffered with Coronary Heart Diseases (CHD). CHD has 3% prevalence and incidence of Heart failure with CHD is about 0.4% to 2.3% per year. There are many traditional and non-traditional risk factors that are associated with cardiovascular diseases (CVD). Atherosclerosis is not only a lipid disorder but it is the process of …	0	0	0	0
Cuong H.Q., Hien N.T., Duong T.N., Phong T.V., Cam N.N., Farrar J., Nam V.S., Thai K.T.D., Horby P.	Quantifying the emergence of dengue in Hanoi, Vietnam: 1998-2009	PLoS Neglected Tropical Diseases	2011	Background: An estimated 2.4 billion people live in areas at risk of dengue transmission, therefore the factors determining the establishment of endemic dengue in areas where transmission suitability is marginal is of considerable importance. Hanoi, Vietnam is such an area, and following a large dengue outbreak in 2009, we set out to determine if dengue is emerging in Hanoi. Methods and Principal…	0	0	1	0
Ippolito R., Remetti R.	Radon entry models into buildings versus environmental parameters, building shape and types of foundation	WIT Transactions on Ecology and the Environment	2019	Many studies have been carried out around the world to identify the carcinogenic risk associated with human exposure to air pollution and, nowadays, epidemiological evidences are the way to characterize the risk. Human exposure to naturally occurring ionizing sources is one of the main risks highlighted by the WHO. There is still a great need to make the population aware of this risk, to avoid ex…	0	0	0	0
Svendsen, Erika S.; Baine, Gillian; Northridge, Mary E.; Campbell, Lindsay K.; Metcalf, Sara S.	Recognizing Resilience	AMERICAN JOURNAL OF PUBLIC HEALTH	2014		0	1	1	0
Proffitt, C. Edward; Travis, Steven	Red mangrove life history variables along latitudinal and anthropogenic stress gradients	ECOLOGY AND EVOLUTION	2014	Mangroves migrate northward in Florida and colonize marshes historically dominated by salt marsh species. In theory, this migration should be facilitated by greater numbers of propagules stemming from increased reproductive activity and greater genetic variability caused by outcrossing. We aimed to determine if stand reproduction and % outcrossing were affected by cold stress (stress increases wi…	1	0	0	0
Erickson, Larry E.	Reducing Greenhouse Gas Emissions and Improving Air Quality: Two Global Challenges	ENVIRONMENTAL PROGRESS & SUSTAINABLE ENERGY	2017	There are many good reasons to promote sustainable development and reduce greenhouse gas emissions and other combustion emissions. The air quality in many urban environments is causing many premature deaths because of asthma, cardiovascular disease, chronic obstructive pulmonary disease, lung cancer, and dementia associated with combustion emissions. The global social cost of air pollution is at …	0	0	0	0
Giyasov, B.; Giyasova, I.	Regulation of air exchange in urban areas to improve their environment	MATEC Web of Conferences	2018	Environmental issues in cities are some of the causes of reduction in the average life expectancy of people, increase in the incidence and mortality of the population. According to scientists, health of the urban population is 20% dependent on the state of the natural environment. Urban residents are more likely to suffer from cardiovascular diseases, respiratory diseases, and blood circulation p…	0	0	1	0
Cleckner, Haley L.; Allen, Thomas R.; Bellows, A. Scott	Remote Sensing and Modeling of Mosquito Abundance and Habitats in Coastal Virginia, USA	REMOTE SENSING	2011	The increase in mosquito populations following extreme weather events poses a major threat to humans because of mosquitoes' ability to carry disease-causing pathogens, particularly in low-lying, poorly drained coastal plains vulnerable to tropical cyclones. In areas with reservoirs of disease, mosquito abundance information can help to identify the areas at higher risk of disease transmission. Us…	0	0	1	0
Ebi K.L.	Resilience to the health risks of extreme weather events in a changing climate in the United States	International Journal of Environmental Research and Public Health	2011	Current public health strategies, policies, and measures are being modified to enhance current health protection to climate-sensitive health outcomes. These modifications are critical to decrease vulnerability to climate variability, but do not necessarily increase resilience to future (and different) weather patterns. Communities resilient to the health risks of climate change anticipate risks; …	0	1	0	0
Newman P., Beatley T., Boyer H.	Resilient cities: Overcoming fossil fuel dependence	Resilient Cities: Overcoming Fossil Fuel Dependence	2017	What does it mean to be a resilient city in the age of a changing climate and growing inequity? As urban populations grow, how do we create efficient transportation systems, access to healthy green space, and lower-carbon buildings for all citizens? Peter Newman, Timothy Beatley, and Heather Boyer respond to these questions in the revised and updated edition of Resilient Cities. Since the first e…	0	1	1	0
Rose Benigno, Mylene; Kleinitz, Pauline; Calina, Liezel; Rowena Alcido, Ma; Gohy, Berengere; Lyn Hall, Julie	Responding to the health and rehabilitation needs of people with disabilities post-Haiyan	WESTERN PACIFIC SURVEILLANCE AND RESPONSE	2015	Introduction: It is estimated that 15% of the world's population has a disability, and disasters increase their risk and vulnerability. Rehabilitation services were limited in the area of the Philippines that was affected by Typhoon Haiyan. This study describes the initial rehabilitation needs assessment and activities to increase rehabilitation services conducted in Leyte province of Region 8 af…	1	1	0	0
Acierno, Ron; Ruggiero, Kenneth J.; Kilpatrick, Dean G.; Resnick, Heidi S.; Galea, Saudro	Risk and protective factors for psychopathology among older versus younger adults after the 2004 Florida hurricanes	AMERICAN JOURNAL OF GERIATRIC PSYCHIATRY	2006	Objective: Previous research demonstrates increased resiliency to psychopathology after disasters among older adults. However, little is known about differences in age-based risk and protective factors for postdisaster mental illness. Method: The authors used random-digit dialing methodology to survey 1,130 older adults (60+ years) and 413 younger adults residing in Florida counties directly affe…	1	0	0	0
Arcaya, Mariana C.; Subramanian, S. V.; Rhodes, Jean E.; Waters, Mary C.	Role of health in predicting moves to poor neighborhoods among Hurricane Katrina survivors	PROCEEDINGS OF THE NATIONAL ACADEMY OF SCIENCES OF THE UNITED STATES OF AMERICA	2014	In contrast to a large literature investigating neighborhood effects on health, few studies have examined health as a determinant of neighborhood attainment. However, the sorting of individuals into neighborhoods by health status is a substantively important process for multiple policy sectors. We use prospectively collected data on 569 poor, predominantly African American Hurricane Katrina survi…	1	0	1	0
Bukvic, Anamaria; Harrald, Jack	Rural versus urban perspective on coastal flooding: The insights from the U.S. Mid-Atlantic communities	CLIMATE RISK MANAGEMENT	2019	This paper identifies the underlying complexities and contextual influences that shape the responses to chronic and episodic coastal flooding in rural and urban communities along the Mid Atlantic seaboard. It elucidates stakeholders’ perspectives on the contemporary and emerging coastal challenges, adaptation and hazard mitigation options, the possibility of relocation, and the risk information n…	0	1	0	0
Goncalves da Silva, Marcus-Vinicius; Procopiuck, Mario	Scientific production on urban management: bibliometric analysis from 2010 to 2017	EURE-REVISTA LATINOAMERICANA DE ESTUDIOS URBANO REGIONALES	2019	The conceptual and epistemological complexity in the field of study of urban management and its dynamic characteristic of adaptation to each context, has made it increasingly difficult both to measure and to perform. Given this fact, using the methodology of bibliometric character, this work has the objective of mapping the terrain of intellectual production on urban management and to know the pr…	0	1	1	0
Lin, Chun-Yu; Chen, Tun-Chieh; Dai, Chia-Yen; Yu, Ming-Lung; Lu, Po-Liang; Yen, Jeng-Hsien; Chen, Yen-Hsu	Serological investigation to identify risk factors for post-flood infectious diseases: a longitudinal survey among people displaced by Typhoon Morakot in Taiwan	BMJ OPEN	2015	Objectives: After Typhoon Morakot struck Taiwan in 2009, thousands of Taiwanese citizens were displaced to shelters for several weeks. Others were placed in urban communities where they had family members. This study aimed to investigate serological status in both groups and identify risk factors associated with seroconversion of infectious diseases.Design: A longitudinal survey.Setting: All expe…	1	0	0	0
Kerner, Robert L., Jr.; Gallo, Kathleen; Cassara, Michael; D'Angelo, John; Egan, Anthony; Simmons, John Galbraith	Simulation for Operational Readiness in a New Freestanding Emergency Department Strategy and Tactics	SIMULATION IN HEALTHCARE-JOURNAL OF THE SOCIETY FOR SIMULATION IN HEALTHCARE	2016	Statement: Simulation in multiple contexts over the course of a 10-week period served as a core learning strategy to orient experienced clinicians before opening a large new urban freestanding emergency department. To ensure technical and procedural skills of all team members, who would provide care without on-site recourse to specialty backup, we designed a comprehensive interprofessional curric…	0	0	0	0
Unger, Alon; Riley, Lee W.	Slum health: From understanding to action	PLOS MEDICINE	2007		0	0	1	0
Ruggiero, Kenneth J.; Amstadter, Ananda B.; Acierno, Ron; Kilpatrick, Dean G.; Resnick, Heidi S.; Tracy, Melissa; Galea, Sandro	Social and Psychological Resources Associated with Health Status in a Representative Sample of Adults Affected by the 2004 Florida Hurricanes	PSYCHIATRY-INTERPERSONAL AND BIOLOGICAL PROCESSES	2009	Overall health status after a disaster may be associated with long-term physical morbidity and mortality. Little is known about factors associated with overall health status in the aftermath of disasters. We examined self-rated health in relation to disaster characteristics, social resources, and post-disaster outcomes in a sample of adults who experienced the 2004 Florida hurricanes. We intervie…	1	0	0	0
Colten, Craig E.; Simms, Jessica R. Z.; Grismore, Audrey A.; Hemmerling, Scott A.	Social justice and mobility in coastal Louisiana, USA	REGIONAL ENVIRONMENTAL CHANGE	2018	Louisiana faces extensive coastal land loss which threatens the livelihoods of marginalized populations. These groups have endured extreme disruptive events in the past and have survived in the region by relying on several resilient practices, including mobility. Facing environmental changes that will be wrought by deliberate coastal restoration programs, elderly residents are resisting migration…	0	1	0	0
Shokane, Allucia L.	Social work assessment of climate change: Case of disasters in greater Tzaneen municipality	JAMBA-JOURNAL OF DISASTER RISK STUDIES	2019	Climate-change-induced disasters such as floods, heavy storms, tornadoes and extreme lightning are becoming more frequent in Africa generally and in South Africa specifically. Several factors contribute to Africa's high vulnerability to disasters, including the high rate of population growth, food insecurity, high levels of poverty, inappropriate use of natural resources and failures of policy an…	0	1	0	0
Mielke H.W., Gonzales C.R., Powell E.T.	Soil lead and children’s blood lead disparities in pre- and post-hurricane katrina new orleans (USA)	International Journal of Environmental Research and Public Health	2017	This study appraises New Orleans soil lead and children’s lead exposure before and ten years after Hurricane Katrina flooded the city. Introduction: Early childhood exposure to lead is associated with lifelong and multiple health, learning, and behavioral disorders. Lead exposure is an important factor hindering the long-term resilience and sustainability of communities. Lead exposure disproporti…	1	0	1	0
Bidokhti A.A., Shariepour Z., Sehatkashani S.	Some resilient aspects of urban areas to air pollution and climate change, case study: Tehran, Iran	Scientia Iranica	2016	The effects of climate and meteorological factors on urban problems such as air pollution, heat island, and urban hydrology have increasingly become important in terms of mitigation and adaptation issues during the recent years. In the present paper, we discuss some of the climate or meteorological factors affecting air pollution in Tehran. Tehran is a unique megacity in terms of geographic setti…	0	1	1	0
Musgrove M., Opsahl S.P., Mahler B.J., Herrington C., Sample T.L., Banta J.R.	Source, variability, and transformation of nitrate in a regional karst aquifer: Edwards aquifer, central Texas	Science of the Total Environment	2016	Many karst regions are undergoing rapid population growth and expansion of urban land accompanied by increases in wastewater generation and changing patterns of nitrate (NO3-) loading to surface and groundwater. We investigate variability and sources of NO3- in a regional karst aquifer system, the Edwards aquifer of central Texas. Samples from streams recharging the aquifer, groundwater wells, an…	0	0	0	0
Ashley, Walker S.	Spatial and temporal analysis of tornado fatalities in the United States: 1880-2005	WEATHER AND FORECASTING	2007	A dataset of killer tornadoes is compiled and analyzed spatially in order to assess region-specific vulnerabilities in the United States from 1880 to 2005. Results reveal that most tornado fatalities occur in the lower-Arkansas, Tennessee, and lower-Mississippi River valleys of the southeastern United States-a region outside of traditional "tornado alley." Analysis of variables including tornado …	1	1	0	0
Heusinkveld, Bert G.; Steeneveld, G. J.; van Hove, L. W. A.; Jacobs, C. M. J.; Holtslag, A. A. M.	Spatial variability of the Rotterdam urban heat island as influenced by urban land use	JOURNAL OF GEOPHYSICAL RESEARCH-ATMOSPHERES	2014	Novel bicycle traverse meteorological measurements were made in Rotterdam to assess the spatial variation of temperature during a tropical day. Nocturnal spatial urban temperature differences of 7 K were found to be related to city morphology. During midday measurements, the downtown was up to 1.2 K warmer than the surrounding rural area while a city park was 4.0 K cooler than downtown. A regress…	0	0	1	0
DePina, Adilson Jos; Andrade, Alex Jailson Barbosa; Dia, Abdoulaye Kane; Moreira, Antnio Lima; Furtado, Ullardina Domingos; Baptista, Helga; Faye, Ousmane; Seck, Ibrahima; Niang, El Hadji Amadou	Spatiotemporal characterisation and risk factor analysis of malaria outbreak in Cabo Verde in 2017	TROPICAL MEDICINE AND HEALTH	2019	Cabo Verde is a country that has been in the pre-elimination stage of malaria since the year 2000. The country is still reporting cases, particularly in the capital of Praia, where more than 50% of the national population live. This study aims to examine the spatial and temporal epidemiological profile of malaria across the country during the 2017 outbreak and to analyse the risk factors, which m…	0	0	1	0
Ho, Hung Chak; Abbas, Sawaid; Yang, Jinxin; Zhu, Rui; Wong, Man Sing	Spatiotemporal Prediction of Increasing Winter Perceived Temperature across a Sub-Tropical City for Sustainable Planning and Climate Change Mitigation	INTERNATIONAL JOURNAL OF ENVIRONMENTAL RESEARCH AND PUBLIC HEALTH	2019	Climate variability has been documented as being key to influencing human wellbeing across cities as it is linked to mortality and illness due to changes in the perceived weather cycle. Many studies have investigated the impact of summer temperature on human health and have proposed mitigation strategies for summer heat waves. However, sub-tropical cities are still experiencing winter temperature…	0	0	1	0
Schreyer, Nicolas; Carron, Pierre-Nicolas; Demartines, Nicolas; Yersin, Bertrand	Stab wounds in a Swiss emergency department: a series of 80 consecutive cases	SWISS MEDICAL WEEKLY	2010	Background: Interpersonal violence is a worldwide social reality which seems to increasingly affect even the safest of countries, such as Switzerland. In this country, road traffic accidents, as well as professional and recreational activities, are the main providers of trauma-related injuries. The incidence of penetrative trauma related to stab wounds seems to be regularly increasing in our ED. …	0	0	0	0
Ades M., Adler R., Aldeco L.S., Alejandra G., Alfaro E.J., Aliaga-Nestares V., Allan R.P., Allan R., Alves L.M., Amador J.A., Andersen J.K., Anderson J., Arndt D.S., Arosio C., Arrigo K., Azorin-Molina C., Bardin M.Y., Barichivich J., Barreira S., Baxter S., Beck H.E., Becker A., Bell G.D., Bellouin N., Belmont M., Benedetti A., Benedict I., Bernhard G.H., Berrisford P., Berry D.I., Bettio L., Bh…	State of the climate in 2018	Bulletin of the American Meteorological Society	2019	In 2018, the dominant greenhouse gases released into Earth's atmosphere-carbon dioxide, methane, and nitrous oxide-continued their increase. The annual global average carbon dioxide concentration at Earth's surface was 407.4 ± 0.1 ppm, the highest in the modern instrumental record and in ice core records dating back 800 000 years. Combined, greenhouse gases and several halogenated gases contribut…	0	0	0	0
Prokop'ev, Valeriy Ivanovich; Khlystunov, Mikhail Sergeevich; Mogilyuk, Zhanna Gennad'evna	Statistical analysis of the atmosphere transparency evolution in Moscow	Vestnik MGSU / Proceedings of Moscow State University of Civil Engineering	2013	The co-authors discuss the statistical analysis results of the atmospheric transparency evolution in Moscow territory within the last 35 years. The analysis shows the statistical increase of the global warming impact on the growing daily average visibility or the atmospheric transparency. The article presents statistical regularities of the risk increase of the atmosphere transparency deviations …	0	0	1	0
Tang, Jie; Yang, Wei; Ahmed, Niman Isse; Ma, Ying; Liu, Hui-Yan; Wang, Jia-Ji; Wang, Pei-Xi; Du, Yu-Kai; Yu, Yi-Zhen	Stressful Life Events as a Predictor for Nonsuicidal Self-Injury in Southern Chinese Adolescence A Cross-Sectional Study	MEDICINE	2016	Stressful life events have been implicated in the etiology of kinds of psychopathology related to nonsuicidal self-injury (NSSI); however, few studies have examined the association between NSSI and stressful life events directly in Chinese school adolescents. In this study, we aim to estimate the prevalence rate of NSSI and examine its association with stressful life events in Southern Chinese ad…	0	0	1	0
Yu, Zhaowu; Xu, Shaobin; Zhang, Yuhan; Jorgensen, Gertrud; Vejre, Henrik	Strong contributions of local background climate to the cooling effect of urban green vegetation	SCIENTIFIC REPORTS	2018	Utilization of urban green vegetation (UGV) has been recognized as a promising option to mitigate urban heat island (UHI) effect. While we still lack understanding of the contributions of local background climate to the cooling effect of UGV. Here we proposed and employed a cooling effect framework and selected eight typical cities located in Temperate Monsoon Climate (TMC) and Mediterranean Clim…	0	1	1	0
Clemens, Susan L.; Berry, Helen L.; McDermott, Brett M.; Harper, Catherine M.	Summer of sorrow: measuring exposure to and impacts of trauma after Queensland's natural disasters of 2010-2011	MEDICAL JOURNAL OF AUSTRALIA	2013	Objectives: To assess the population prevalence of property, income and emotional impacts of the 2010-2011 Queensland floods and cyclones.Design, setting and participants: Cross-sectional telephone-based survey using a brief trauma exposure and impact screening instrument, conducted between 11 March and 6 June 2011, of 6104 adults who answered natural disaster and mental health questions.Main out…	1	1	0	0
Pishkhani, N. Z.; Seyedian, S. M.; Pour, A. H.; Rouhani, H.	SVM and ANFIS models for precipitaton modeling (case study: GonbadKavouse).	Journal of Water and Soil	2016	Introduction: In recent years, according to the intelligent models increased as new techniques and tools in hydrological processes such as precipitation forecasting. ANFIS model has good ability in train, construction and classification, and also has the advantage that allows the extraction of fuzzy rules from numerical information or knowledge. Another intelligent technique in recent years has b…	0	1	1	0
Baidourela, Aliya; Jing, Zhen; Zhayimu, Kahaer; Abulaiti, Adili; Ubuli, Hakezi	Temporal and Spatial Variation of Maximum Wind Speed Days During The Past 20 Years in Major Cities of Xinjiang	INTERNATIONAL CONFERENCE ON BIOTECHNOLOGY AND BIOENGINEERING (ICBB-2017)	2018	Wind erosion and sandstorms occur in the neighborhood of exposed dust sources. Wind erosion and desertification increase the frequency of dust storms, deteriorate air quality, and damage the ecological environment and agricultural production. The Xinjiang region has a relatively fragile ecological environment. Therefore, the study of the characteristics of maximum wind speed and wind direction in…	1	0	1	0
Chen, Cheng; Wang, Lei; Chen, Ruozhou; Xing, Fangliang; Chen, Jun	Temporal-spatial characteristics and path analysis of maritime cyclones in Guangdong coastal areas in the South China Sea	EARTH SCIENCES RESEARCH JOURNAL	2018	This study was conducted to analyze the maritime cyclone characteristics in Guangdong coast in the years of 1949 to 2016, including inter-annual variation, the intensity of tropical cyclones. generating location and time, and path direction. Also, the temporal-spatial characteristics were also studied. Results show there were 183 tropical cyclones landed in Guangdong coast in the past 68 years, w…	1	0	0	0
Yin P., Chen R., Wang L., Liu C., Niu Y., Wang W., Jiang Y., Liu Y., Liu J., Qi J., You J., Zhou M., Kan H.	The added effects of heatwaves on cause-specific mortality: A nationwide analysis in 272 Chinese cities	Environment International	2018	Background: The evidence was limited and inconclusive about the added effects of heatwaves, especially in developing countries. Objective: To evaluate the added effects of heatwaves on cause-specific mortality in China. Methods: We designed a nationwide time-series analysis based on daily data from 272 main Chinese cities to from 2013 to 2015. We adopted 12 definitions by combining 4 heat thresho…	0	0	1	0
Fu, He-Ping; Yuan, Shuai; Man, Du-Hu; Chai, Xiang-Xian; Yang, Su-Wen; Bao, Dar-Han; Wu, Xiao-Dong	The burrow behavior and influenced factors of a prairie subterranean zokor (Myospalax psilurus)	ECOLOGY AND EVOLUTION	2018	The Transbaikal zokor (Myospalax psilurus) is a dominant rodent distributed in the meadow steppe of Inner Mongolia in northern China. Due to long history of evolution in subterranean environment, the zokor has an adaptive behavior: sealing burrow entrances. When a burrow is damaged, exposed entrances appear, and within a relatively short time, the zokor would be active in sealing the entrances to…	0	0	0	0
Lu F., Wang G., Wang H., Huang Y.	The comprehensive evaluation index system of urban emergency capacity based on external DEA	Open Cybernetics and Systemics Journal	2014	Since the combined effects of the rapid urban growth and climate change, disasters such as blizzard, hurricane, earthquake and traffic jar occur in nearly every city frequently. Building an urban adaptive emergency evaluation index system is a global topic concerned by experts in recent years. It is also a top priority in current urban planning. This paper makes comprehensive research and analysi…	0	1	1	0
Pluemper, Thomas; Flores, Alejandro Quiroz; Neumayer, Eric	The double-edged sword of learning from disasters: Mortality in the Tohoku tsunami	GLOBAL ENVIRONMENTAL CHANGE-HUMAN AND POLICY DIMENSIONS	2017	Learning from natural disasters is predominantly regarded as beneficial: Individuals and governments learn to cope and thereby reduce damage and loss of life in future disasters. We argue against this standard narrative and point to two principal ways in which learning from past disasters can have detrimental consequences: First, investment in protective infrastructures may not only stimulate set…	0	1	0	0
Bagbanci, M. Bilal; Bagbanci, Ozlem Koprulu	The Effects of Construction Techniques and Geometrical Properties on the Dynamic Behavior of Historic Timber Minarets in Sakarya, Turkey	SHOCK AND VIBRATION	2018	Sakarya City, as the host of many civilizations, has many historic monuments. The city is in the most active earthquake zone in the region. The minarets of mosques are the most important structures because they are slender. Therefore, they are sensitive to lateral loads, and earthquakes and strong winds may cause damage to these structures. The highest number of mosque minarets partly or totally …	0	0	1	0
Islam, Md Mazharul; Alharthi, Majed; Alam, Mahmudul	The Impacts of Climate Change on Road Traffic Accidents in Saudi Arabia	CLIMATE	2019	The potential costs of road traffic accidents (RTAs) to society are immense. Yet, no study has attempted to examine the impact of climate change on RTAs in Saudi Arabia, though RTA-leading deaths are very high, and the occurrence of climatic events is very frequent. Therefore, this study aims to assess the impact of climate change on RTAs in Saudi Arabia and to recommend some climate change mitig…	0	0	0	0
Phibbs, Suzanne; Kenney, Christine; Rivera-Munoz, Graciela; Huggins, Thomas J.; Severinsen, Christina; Curtis, Bruce	The Inverse Response Law: Theory and Relevance to the Aftermath of Disasters	INTERNATIONAL JOURNAL OF ENVIRONMENTAL RESEARCH AND PUBLIC HEALTH	2018	The Inverse Care Law is principally concerned with the effect of market forces on health care which create inequities in access to health services through privileging individuals who possess the forms of social capital that are valued within health care settings. The fields of disaster risk reduction need to consider the ways in which inequities, driven by economic and social policy as well as in…	0	1	0	0
Toomey, Michael; Cantwell, Meagan; Colman, Steven; Cronin, Thomas; Donnelly, Jeffrey; Giosan, Liviu; Heil, Clifford; Korty, Robert; Marot, Marci; Willard, Debra	The Mighty Susquehanna-Extreme Floods in Eastern North America During the Past Two Millennia	GEOPHYSICAL RESEARCH LETTERS	2019	The hazards posed by infrequent major floods to communities along the Susquehanna River and the ecological health of Chesapeake Bay remain largely unconstrained due to the short length of streamgage records. Here we develop a history of high-flow events on the Susquehanna River during the late Holocene from flood deposits contained in MD99-2209, a sediment core recovered in 26m of water from Ches…	0	0	0	0
Froese, Rebecca; Schilling, Janpeter	The Nexus of Climate Change, Land Use, and Conflicts	CURRENT CLIMATE CHANGE REPORTS	2019	Purpose of Review The aim of this paper is to explore the nexus of climate change, land use, and conflict. A particular focus is placed on the human security risks associated with the three elements.Recent Findings Climate change has been perceived as a "threat multiplier," directly aggravating human security risks, such as food and water insecurity, as well as indirectly contributing to (violent…	0	0	0	0
Pałczyński C., Kupryś-Lipinska I., Wittczak T., Jassem E., Breborowicz A., Kuna P.	The position paper of the Polish Society of Allergology on climate changes, natural disasters and allergy and asthma	Postepy Dermatologii i Alergologii	2018	The observed global climate change is an indisputable cause of the increased frequency of extreme weather events and related natural disasters. This phenomenon is observed all over the world including Poland. Moreover, Polish citizens as tourists are also exposed to climate phenomena that do not occur in our climate zone. Extreme weather events and related disasters can have a significant impact …	0	1	0	0
Patz, JA; McGeehin, MA; Bernard, SM; Ebi, KL; Epstein, PR; Grambsch, A; Gubler, DJ; Reiter, P; Romieu, I; Rose, JB; Samet, JM; Trtanj, J	The potential health impacts of climate variability and change for the United States: Executive summary of the report of the health sector of the US National Assessment	ENVIRONMENTAL HEALTH PERSPECTIVES	2000	We examined the potential impacts of climate variability and change on human health as part of a congressionally mandated study of climate change in the United States. Our author team, comprising experts from academia, government, and the private sector, was selected by the federal interagency U.S. Global Change Research Program, and this report stems from our first 18 months of work For this ass…	0	0	0	0
Giuliani, G.; Peduzzi, P.	The PREVIEW Global Risk Data Platform: a geoportal to serve and share global data on risk to natural hazards	NATURAL HAZARDS AND EARTH SYSTEM SCIENCES	2011	With growing world population and concentration in urban and coastal areas, the exposure to natural hazards is increasing and results in higher risk of human and economic losses. Improving the identification of areas, population and assets potentially exposed to natural hazards is essential to reduce the consequences of such events. Disaster risk is a function of hazard, exposure and vulnerabilit…	0	1	0	0
D'Amico, A.; Curra, E.	The role of urban built heritage in qualify and quantify resilience. Specific issues in Mediterranean city	4TH INTERNATIONAL CONFERENCE ON BUILDING RESILIENCE, INCORPORATING THE 3RD ANNUAL CONFERENCE OF THE ANDROID DISASTER RESILIENCE NETWORK	2014	The Mediterranean city represents a significant example of urban organism, based on masonry construction and characterized by typological processes of growth. The material consistency and the temporal continuity of built heritage in Mediterranean city make relevant its interpretation and analysis according to the resilient approach. The declination of this approach in many disciplines generated a…	0	1	1	0
Sgarbi, Claudio	The space of vulnerability	IN BO-RICERCHE E PROGETTI PER IL TERRITORIO LA CITTA E L ARCHITETTURA	2015	Archi-tecture has lost the reference to its prop ''Archito'' develop mostly its "Tecture'': a deceitful form of nihilism, which has given full credit to a hurricane of instruments for which we know no purpose. Any distinction between city and architecture is purely contingent. Contingency rs relevant but only in so far as it makes one lose any sense of scale. Many of our cities do not work becaus…	0	0	1	0
Montaño A., Ivanova A., Rodríguez I., Pérez J., Martinez J.	Touristic destinations and coastal cities: Evaluation of the integrally planned center los cabos, Mexico forty years from its foundation	International Journal of Sustainable Development and Planning	2017	Tourism constitutes the more dynamic activity in some coastal areas of Mexico. This paper has as a goal to describe and analyse touristic development and to value its economic, environmental and social impact in the coastal area of the "Integrally Planned Center of Los Cabos". Descriptive analytic statistical techniques are applied, based on the methodology of indicators of sustainable developmen…	0	0	0	0
Khaloo, A. R.; Mobini, M. H.	Towards resilient structures	SCIENTIA IRANICA	2016	A disaster is an adverse event resulting from natural processes of the Earth or sometimes from terrorist attacks. Since the concept of disaster resilience has become prominent, research and practice for making the cities resilient play an important role in urban management. Cities are composed of a variety of structures and providing the structural resiliency can protect them. Resilient structure…	0	1	1	0
Kolka, R. K.; Murdiyarso, D.; Kauffman, J. B.; Birdsey, R. A.	Tropical wetlands, climate, and land-use change: adaptation and mitigation opportunities	WETLANDS ECOLOGY AND MANAGEMENT	2016		0	1	0	0
Jiayang Zhang; Yangbo Chen	Typhoon Nida's rainfall characteristics in Guangzhou City based on Doppler radar estimation	IOP Conference Series: Earth and Environmental Science	2018	Typhoon is one of the extreme weather systems that causes heavy rainfall in its passing area, which usually induces severe flooding and huge damages. Space-time distribution of Typhoon induced precipitation is quite uneven that is an important factor to cause disastrous flooding. Traditional precipitation observation by ground-based rain gauges network and conventional weather radar cannot provid…	1	0	1	0
Manda, Mtafu; Wanda, Elijah	Understanding the nature and scale of risks in Karonga, Malawi	ENVIRONMENT AND URBANIZATION	2017	The urban centre of Karonga in Malawi experiences many large and small disasters, including earthquakes, strong winds and floods. Inhabitants also face such everyday risks as unsafe water, poor-quality sanitation and widespread use of dirty fuels within households. However, the nature and scale of the risks are poorly understood. Based on data from 380 systematically selected households in Karong…	0	0	0	0
Grimm, Christiane; Silapetere, Arita; Vogt, Arend; Sierra, Yinth Andrea Bernal; Hegemann, Peter	Unraveling the Complexity of Wildland Urban Interface Fires	SCIENTIFIC REPORTS	2018	Recent wildland urban interface fires have demonstrated the unrelenting destructive nature of these events and have called for an urgent need to address the problem. The Wildfire paradox reinforces the ideology that forest fires are inevitable and are actually beneficial; therefore focus should to be shifted towards minimizing potential losses to communities. This requires the development of vuln…	0	1	1	0
Schussel, Z.; Neto, P. N.	Urban planning based on watersheds: from theoretical debate to municipal management.	Ambiente & Sociedade	2015	Debates related to the conservation and preservation of water resources has become recurrent in urban studies, focusing on an urban development compatible with maintaining the quality and control of water use. The overlap of these goals, transformed into an instrument of municipal management is the challenge of Municipal Plans for Water Resources (PMRH), which started to be developed in the state…	0	0	0	0
Arcaya, Mariana; James, Peter; Rhodes, Jean E.; Waters, Mary C.; Subramanian, S. V.	Urban sprawl and body mass index among displaced Hurricane Katrina survivors	PREVENTIVE MEDICINE	2014	Objective: Existing research suggests that walkable environments are protective against weight gain, while sprawling neighborhoods may pose health risks. Using prospective data on displaced Hurricane Katrina survivors, we provide the first natural experimental data on sprawl and body mass index (BMI).Methods: The analysis uses prospectively collected pre-(2003-2005) and post-hurricane (2006-2007)…	1	0	0	0
Ernstson, Henrik; van der Leeuw, Sander E.; Redman, Charles L.; Meffert, Douglas J.; Davis, George; Alfsen, Christine; Elmqvist, Thomas	Urban Transitions: On Urban Resilience and Human-Dominated Ecosystems	AMBIO	2010	Urbanization is a global multidimensional process paired with increasing uncertainty due to climate change, migration of people, and changes in the capacity to sustain ecosystem services. This article lays a foundation for discussing transitions in urban governance, which enable cities to navigate change, build capacity to withstand shocks, and use experimentation and innovation in face of uncert…	0	1	1	0
Lopez-Santos, Armando; Martinez-Santiago, Santos	Use of two indicators for the socio-environmental risk analysis of Northern Mexico under three climate change scenarios	AIR QUALITY ATMOSPHERE AND HEALTH	2015	The aims of this study were to (1) find critical areas susceptible to the degradation of natural resources according to local erosion rates and aridity levels, which were used as environmental quality indicators, and (2) identify areas of risk associated with the presence of natural hazards according to three climate change scenarios defined for Mexico. The focus was the municipality of Lerdo, Du…	0	1	0	0
Pal, M.; Balint, J.; Balog, A.	Using the technique of vegetal endoterapy against the horse chestnut's leaf miner (Lepidoptera: Cameraria ohridella Deschka & Dimie).	Scientific Papers - Series B, Horticulture	2014	Described for first in 1986 near Ohrid lake from Macedonia, by Deschka & Dimie, the horse chestnuts leaf miner (Cameraria ohridella) a highly invasive moth, in just two decades has spread all over the continent, and caused considerable damages in horse chestnuts populations across Europe. In Romania has been described in 1993. In our climatic conditions develops 3-4 generations per year. Adult mo…	0	0	0	0
Morales-Hernandez, J. C.; Carrillo-Gonzalez, F. M.; Farfan-Molina, L. M.; Cornejo-Lopez, V. M.	Vegetation change cover in the coastal region of Bahia de Banderas, Mexico.	Revista Colombiana de Biotecnologia	2016	Historically there have been adverse natural events such as tropical cyclones and forest fires, which have led to important changes in the coverage of natural vegetation. Moreover, in recent decades human activities have become the main trigger of the transformation of ecosystems, modifying or destroying them with the development of excessive in relation to the capacity of natural systems and res…	0	0	1	0
Campbell, Doris W.; Campbell, Jacquelyn C.; Yarandi, Hossein N.; O'Connor, Annie Lewis; Dollar, Emily; Killion, Cheryl; Sloand, Elizabeth; Callwood, Gloria B.; Cesar, Nicole M.; Hassan, Mona; Gary, Faye	Violence and abuse of internally displaced women survivors of the 2010 Haiti earthquake	INTERNATIONAL JOURNAL OF PUBLIC HEALTH	2016	Limited research following disasters suggests that internally displaced women are disproportionately vulnerable to violence and abuse. An interdisciplinary collaborative of researchers and practitioners in Haiti, the US Virgin Islands, and the US Mainland investigated gender-based violence (GBV) pre- and post-earthquake and health outcomes among Haitian women living in tent cities/camps following…	0	0	0	0
Giampieri M.A., DuBois B., Allred S., Bunting-Howarth K., Fisher K., Moy J., Sanderson E.W.	Visions of resilience: lessons from applying a digital democracy tool in New York’s Jamaica Bay watershed	Urban Ecosystems	2019	Resilience to extreme weather events and other sudden changes is an issue facing many communities in the early twenty-first century. Planning to respond to disasters is particularly complicated in densely inhabited, multi-jurisdictional urban social-ecological systems like the watershed of Jamaica Bay, a large urbanized estuary on the south side of New York City. This area contains parklands mana…	0	1	1	0
Davies E.	Volunteer doctors start a clinic for the marginalized of New York city	BMJ (Online)	2013		1	0	1	0
Soares D.	Vulnerability and gender: An approach to disaster risks from southern Mexico [Vulnerabilidad y género: un acercamiento a los riesgos de desastres desde el sur de México]	Sustentabilidade em Debate	2017	This paper presents, on the one hand, a reflection about the triad vulnerability-gender and disasters risk, and on the other, a case study in San Felipe, Yucatan, Mexico, about the perceptions of women and men regarding the ability of institutions and population in reacting to hurricane disasters from a gender perspective. To learn about the local social perceptions, surveys and interviews with k…	1	0	1	0
Duarte Santos, Filipe	Vulnerability, Impacts and Adaptation of Coastal Zones to Global Change	Vulnerability of Coastal Ecosystems and Adaptation	2014	From a conceptual viewpoint, it is important to recognize that coastal zones constitute a complex adaptive system with two components: natural systems and human systems that interact with each other. This chapter shows that there are strong connections and relationships of direct and indirect cause and effect between the socio-economic development of coastal zones and the vulnerability of these z…	0	1	0	0
Antonescu, Bogdan; Fairman, Jonathan G., Jr.; Schultz, David M.	What is the Worst That Could Happen? Reexamining the 24-25 June 1967 Tornado Outbreak over Western Europe	WEATHER CLIMATE AND SOCIETY	2018	On 24-25 June 1967 one of the most intense European tornado outbreaks produced extensive damage (approximately 960 houses damaged or destroyed) and resulted in 232 injuries and 15 fatalities in France, Belgium, and the Netherlands. The 24-25 June 1967 tornado outbreak shows that Europe is highly vulnerable to tornadoes. To better understand the impact of European tornadoes and how this impact cha…	1	0	0	0
Patz J.A., Grabow M.L., Limaye V.S.	When it rains, it pours: Future climate extremes and health	Annals of Global Health	2014	Background The accelerating accumulation of greenhouse gases in the Earth's atmosphere is changing global environmental conditions in unprecedented and potentially irreversible ways. Climate change poses a host of challenges to the health of populations through complex direct and indirect mechanisms. The direct effects include an increased frequency of heat waves, rising sea levels that threaten …	0	0	0	0
Jovita, Hazel D.; Nurmandi, Achmad; Mutiarin, Dyah; Purnomo, Eko P.	Why does network governance fail in managing post-disaster conditions in the Philippines?	JAMBA-JOURNAL OF DISASTER RISK STUDIES	2018	Disasters are the litmus test of governance. The inherent complexity of disasters places government agencies and societies in vulnerable situations. This study uses the mixed-method approach to social network analysis in evaluating the network structure of the Philippine disaster management and its implications for disaster governance. A survey was conducted among the target 56 identified disaste…	0	1	1	0
Yang, Di; Yang, Anni; Qiu, Han; Zhou, Yao; Herrero, Hannah; Fu, Chiung-Shivan; Yu, Qiang; Tang, Jingyin	A Citizen-Contributed GIS Approach for Evaluating the Impacts of Land Use on Hurricane-Harvey-Induced Flooding in Houston Area	LAND	2019	Hurricane Harvey (2017) caused widespread flash flooding by extremely heavy rainfall and resulted in tremendous damage, including 82 fatalities and huge economic loss in the Houston, Texas area. To reduce hazards, loss, and to improve urban resilience, it is important to understand the factors that influence the occurrence of flooding events. People rely on natural resources and different land us…	1	1	1	1
Toner, Eric S.; McGinty, Meghan; Schoch-Spana, Monica; Rose, Dale A.; Watson, Matthew; Echols, Erin; Carbone, Eric G.	A COMMUNITY CHECKLIST FOR HEALTH SECTOR RESILIENCE INFORMED BY HURRICANE SANDY	HEALTH SECURITY	2017	This is a checklist of actions for healthcare, public health, nongovernmental organizations, and private entities to use to strengthen the resilience of their community's health sector to disasters. It is informed by the experience of Hurricane Sandy in New York and New Jersey and analyzed in the context of findings from other recent natural disasters in the United States. The health sector is de…	1	1	1	1
Lumbroso, D. M.; Vinet, F.	A comparison of the causes, effects and aftermaths of the coastal flooding of England in 1953 and France in 2010	NATURAL HAZARDS AND EARTH SYSTEM SCIENCES	2011	This paper provides a comparison of the causes, effects and aftermaths of the coastal flooding that occurred on the east coast of England in 1953 and the west coast of France in 2010 that resulted in 307 and 47 deaths respectively. The causes of both events are strikingly similar. Both were caused by a combination of high tides, low atmospheric pressure, high winds and the failure of poorly maint…	1	1	1	1
Small, Mitchell J.; Xian, Siyuan	A human-environmental network model for assessing coastal mitigation decisions informed by imperfect climate studies	GLOBAL ENVIRONMENTAL CHANGE-HUMAN AND POLICY DIMENSIONS	2018	A Bayesian network model is developed to explore the interaction between physical and social processes that influence mitigation decisions and outcomes for extreme events. The network includes statistical relationships for event occurrence and magnitude; uncertainty in the parameters of these models; a high degree of variability in the sequence of events that occurs in any given time interval, an…	1	1	1	1
Zhong, H.; van Overloop, P. -J.; van Gelder, P. H. A. J. M.	A joint probability approach using a 1-D hydrodynamic model for estimating high water level frequencies in the Lower Rhine Delta	NATURAL HAZARDS AND EARTH SYSTEM SCIENCES	2013	The Lower Rhine Delta, a transitional area between the River Rhine and Meuse and the North Sea, is at risk of flooding induced by infrequent events of a storm surge or upstream flooding, or by more infrequent events of a combination of both. A joint probability analysis of the astronomical tide, the wind induced storm surge, the Rhine flow and the Meuse flow at the boundaries is established in or…	1	1	1	1
Dervishaj G., Cimellaro G.P., Agrawal A.	A new decision making method to select priority interventions after extreme events	COMPDYN 2017 - Proceedings of the 6th International Conference on Computational Methods in Structural Dynamics and Earthquake Engineering	2017	This study proposes the implementation of decision making tools in quantifying and ranking resilience initiatives. The objective of this study was to build a flexible model capable of assessing and ranking any resilience dimension, like initiatives, projects and indices. The model used is in the study is called Simple Multi-Attribute Technique (SMART), the simplest form of Multi-Attribute Utility…	1	1	1	1
Mercer A., Dyer J.	A new scheme for daily peak wind gust prediction using machine learning	Procedia Computer Science	2014	A major challenge in meteorology is the forecasting of winds owing to their highly chaotic nature. However, wind forecasts, and in particular daily peak wind gust forecasts, provide the public with a general sense of the risks associated with wind on a given day and are useful in decision making. Additionally, such knowledge is critical for wind energy production. Currently, no operational daily …	1	1	1	1
Pantua, C.A.J.; Calautit, J.K.; Yupeng Wu	A novel fluid-structure interaction modelling and optimisation of roofing designs of buildings for typhoon resilience	IOP Conference Series: Materials Science and Engineering	2019	Stronger typhoons have been more frequent in the Western Pacific region. Typhoon Haiyan caused widespread loss of life and destruction to properties when in made landfall in the Philippines in 2013. An estimated 1.1 million homes were damaged or destroyed in the aftermath. Damage surveys show extensive roofing damage evident in most detached structures attributed to strong winds. Clearly, there i…	1	1	1	1
Ayeb-Karlsson, Sonja; van der Geest, Kees; Ahmed, Istiakh; Huq, Saleemul; Warner, Koko	A peopleaEurocentred perspective on climate change, environmental stress, and livelihood resilience in Bangladesh	SUSTAINABILITY SCIENCE	2016	The Ganges-Brahmaputra delta enables Bangladesh to sustain a dense population, but it also exposes people to natural hazards. This article presents findings from the Gibika project, which researches livelihood resilience in seven study sites across Bangladesh. This study aims to understand how people in the study sites build resilience against environmental stresses, such as cyclones, floods, riv…	1	1	1	1
Carrasco, Sandra; Ochiai, Chiho; Okazaki, Kenji	A Study on Housing Modifications in Resettlement Sites in Cagayan de Oro, Philippines	JOURNAL OF ASIAN ARCHITECTURE AND BUILDING ENGINEERING	2016	This study explores the reasons for, and patterns of, housing modifications in Mahogany Village at the Calaanan site, where permanent houses were built as part of a program to resettle communities affected by the severe tropical storm Washi that hit Cagayan de Oro City in December 2011. The basic housing units provided were not intended to be modified and the possibilities for adaptations were li…	1	1	1	1
Kwak Y., Kondoh A.	A study on the assessment of multi-factors affecting urban floods using satellite image; a case study in Nakdong basin, S. Korea	Advances in Geosciences: Volume 17: Hydrological Science (HS)	2010	Floods are also related to the changes in social economic conditions and land use. Recently, floods increased due to rapid urbanization and human activity in the lowland. Therefore, integrated management of total basin system is necessary to get the secure society. Typhoon ‘Rusa’ swept through eastern and southern parts of South Korea in the 2002. This pity experience gave us valuable knowledge t…	1	1	1	1
Lee, Yung-Jaan	A synthesized biophysical and social vulnerability assessment for Taiwan	2017 3RD INTERNATIONAL CONFERENCE ON ENERGY, ENVIRONMENT AND MATERIALS SCIENCE (EEMS 2017)	2017	Taiwan, located in the Western Pacific, is a country that is one of the most vulnerable to disasters that are associated with the changing climate; it is located within the Ring of Fire, which is the most geologically active region in the world. The environmental and geological conditions in Taiwan are sensitive and vulnerable to such disasters. Owing to increasing urbanization in Taiwan, floods …	1	1	1	1
Lejano, Raul P.; Tan, Joyce Melcar; Wilson, A. Meriwether W.	A Textual Processing Model of Risk Communication: Lessons from Typhoon Haiyan	WEATHER CLIMATE AND SOCIETY	2016	As the world's urban poor increase in numbers, they become acutely vulnerable to hazards from extreme weather events. On 8 November 2013, Typhoon Haiyan struck the province of Leyte, Philippines, with casualties numbering in the thousands, largely because of the ensuing storm surge that swept the coastal communities. This study investigates the role and dynamics of risk communication in these eve…	1	1	1	1
Coelho, C.; Silva, R.; Veloso-Gomes, F.; Pinto, F. Taveira	A vulnerability analysis approach for the Portuguese West Coast	RISK ANALYSIS V: SIMULATION AND HAZARD MITIGATION	2006	Coastal dynamics and erosion processes may cause serious damage, especially to people and assets in urban fronts, and they therefore merit special attention. To diminish the effects of these natural dynamics on coastal areas it is necessary to understand the various processes involved. The classification of a coast in terms of vulnerability and risk will only be possible when foresight capacity i…	1	1	1	1
López Pérez, Jorge Luis; Rodríguez Crespo, Greicy de la Caridad	Acciones encaminadas a reducir la vulnerabilidad de un sector de manglar al sur de la provincia de Artemisa, Cuba	Revista Cubana de Ciencias Forestales	2018	ABSTRACT For the geographical location of the area under study, Playa Cajío, Güira de Melena municipality, Artemisa province; The mangroves have suffered serious alterations, mainly due to global climate changes, especially sea level rise, hurricanes and storms, which have caused severe sea penetrations, as well as prolonged droughts. The present investigation had as starting point four fundament…	1	1	1	1
Lopez Perez, Jorge Luis; Rodriguez Crespo, Greicy de la Caridad	Actions aimed at reducing the vulnerability of a mangrove sector south of the province of Artemisa, Cuba	REVISTA CUBANA DE CIENCIAS FORESTALES	2018	For the geographical location of the area under study, Playa Cajio, Guira de Melena municipality, Artemisa province; The mangroves have suffered serious alterations, mainly due to global climate changes, especially sea level rise, hurricanes and storms, which have caused severe sea penetrations, as well as prolonged droughts. The present investigation had as starting point four fundamental studie…	1	1	1	1
Laguna Ortiz, J.G.; Aparicio Moreno, C.E.; Sousa González, E.	Adaptaciones socioambientales ante fenómenos meteorológicos y bélicos a lo largo de la historia de Matamoros, Tamaulipas. México	Cuaderno urbano	2018	Social and Environmental Adjustments in the Face of Metereological and War Phenomena in the History of Matamoros, Tamaulipas, Mexico The history of the Mexican city of Matamoros, Tamaulipas, includes moments in which its population has faced natural and war events. In this study, considering the principles of "resilience theory", five periods are presented to exemplify these kinds of events. Firs…	1	1	1	1
Thornton, Eleanor; Kennedy, Suzanne; Hayes-Watson, Claire; Krouse, Rebecca Z.; Mitchell, Herman; Cohn, Richard D.; Wildfire, Jeremy; Mvula, Mosanda M.; Lichtveld, Maureen; Grimsley, Faye; Martin, William J., II; Stephens, Kevin U.	Adapting and implementing an evidence-based asthma counseling intervention for resource-poor populations	JOURNAL OF ASTHMA	2016	Objective: To report implementation strategies and outcomes of an evidence-based asthma counseling intervention. The Head-off Environmental Asthma in Louisiana (HEAL) intervention integrated asthma counseling (AC) capacity and addressed challenges facing children with asthma in post-disaster New Orleans. Methods: The HEAL intervention enrolled 182 children (4-12years) with moderate-to-severe pers…	1	1	1	1
Rohland, Eleonora	Adapting to hurricanes. A historical perspective on New Orleans from its foundation to Hurricane Katrina, 1718-2005	WILEY INTERDISCIPLINARY REVIEWS-CLIMATE CHANGE	2018	Recent policy debates on climate change have started highlighting the importance of adaptation of societies to new conditions projected by climate scientists. Previously, mitigation had been almost the sole focus of policy-makers for fear of creating a moral hazard when concentrating more strongly on adaptation. Yet, with many of the climatic changes the Intergovernmental Panel on Climate Change …	1	1	1	1
Chan, Faith Ka Shun; Wright, Nigel; Cheng, Xiaotao; Griffiths, James	After Sandy: Rethinking Flood Risk Management in Asian Coastal Megacities	NATURAL HAZARDS REVIEW	2014	Forum papers are thought-provoking opinion pieces or essays founded in fact, sometimes containing speculation, on a civil engineering topic of general interest and relevance to the readership of the journal. The views expressed in this Forum article do not necessarily reflect the views of ASCE or the Editorial Board of the journal.	1	1	1	1
Bukvic, Anamaria; Gohlke, Julia; Borate, Aishwarya; Suggs, Jessica	Aging in Flood-Prone Coastal Areas: Discerning the Health and Well-Being Risk for Older Residents	INTERNATIONAL JOURNAL OF ENVIRONMENTAL RESEARCH AND PUBLIC HEALTH	2018	Coastal communities are increasingly exposed to more intense and frequent hurricanes, accelerated sea-level rise, and prolonged tidal inundation, yet they are often a preferred retirement destination for older adults vulnerable to flooding and extreme weather events. The unique physical and psychosocial challenges of older population age 65 and over may affect their level of preparedness, capacit…	1	1	1	1
Juanzon J.B.P., Oreta A.W.C.	An assessment on the effective preparedness and disaster response: The case of Santa Rosa City, Laguna	Procedia Engineering	2018	The Sendai Framework for Disaster Risk Reduction 2015-2030 was adopted at the Third UN World Conference in Sendai, Japan, in 2015. It is the successor instrument to the Hyogo Framework for Action (HFA) 2005-2015: Building the Resilience of Nations and Communities to Disasters. The Sendai Framework emphasizes the need for a shift from disaster management to disaster risk management, rather than re…	1	1	1	1
Guimaraes, P. V.; Farina, L.; Toldo, E. E., Jr.	Analysis of extreme wave events on the southern coast of Brazil	NATURAL HAZARDS AND EARTH SYSTEM SCIENCES	2014	Using the wave model SWAN (simulating waves nearshore), high waves on the southwestern Atlantic generated by extra-tropical cyclones are simulated from 2000 to 2010, and their impact on the Rio Grande do Sul (RS) coast is studied. The modeled waves are compared with buoy data and good agreement is found. The six extreme events in the period that presented significant wave heights above 5 m, on a …	1	1	1	1
Glas, Hanne; Deruyter, Greet; De Maeyer, Philippe; Mandal, Arpita; James-Williamson, Sherene	Analyzing the sensitivity of a flood risk assessment model towards its input data	NATURAL HAZARDS AND EARTH SYSTEM SCIENCES	2016	The Small Island Developing States are characterized by an unstable economy and low-lying, densely populated cities, resulting in a high vulnerability to natural hazards. Flooding affects more people than any other hazard. To limit the consequences of these hazards, adequate risk assessments are indispensable. Satisfactory input data for these assessments are hard to acquire, especially in develo…	1	1	1	1
Ali, F.M.M.; Ingirige, B.; Zainal Abidin, N.A.	Assembling and (Re)Assembling Critical Infrastructure Resilience in Khulna City, Bangladesh	Procedia Engineering	2018	Extreme Weather Events continue to cause shocking losses of life and long-term damage at scales, depths and complexities that elude robust and accountable calculation, expression and reparation. Cyclones and storm surges can wipe out entire towns, and overwhelm vulnerable built and lived environments. It was storm surges that was integral to the destructive power of Hurricane Katrina in the USA (…	1	1	1	1
Hallegatte, Stephane; Ranger, Nicola; Mestre, Olivier; Dumas, Patrice; Corfee-Morlot, Jan; Herweijer, Celine; Wood, Robert Muir	Assessing climate change impacts, sea level rise and storm surge risk in port cities: a case study on Copenhagen	CLIMATIC CHANGE	2011	This study illustrates a methodology to assess the economic impacts of climate change at a city scale and benefits of adaptation, taking the case of sea level rise and storm surge risk in the city of Copenhagen, capital of Denmark. The approach is a simplified catastrophe risk assessment, to calculate the direct costs of storm surges under scenarios of sea level rise, coupled to an economic input…	1	1	1	1
Czajkowski, Jeffrey; Villarini, Gabriele; Montgomery, Marilyn; Michel-Kerjan, Erwann; Goska, Radoslaw	Assessing Current and Future Freshwater Flood Risk from North Atlantic Tropical Cyclones via Insurance Claims	SCIENTIFIC REPORTS	2017	The most recent decades have witnessed record breaking losses associated with U.S. landfalling tropical cyclones (TCs). Flood-related damages represent a large portion of these losses, and although storm surge is typically the main focus in the media and of warnings, much of the TC flood losses are instead freshwater-driven, often extending far inland from the landfall locations. Despite this act…	1	1	1	1
Sajjad, Muhammad; Li, Yangfan; Tang, Zhenghong; Cao, Ling; Liu, Xiaoping	Assessing Hazard Vulnerability, Habitat Conservation, and Restoration for the Enhancement of Mainland China's Coastal Resilience	EARTHS FUTURE	2018	Worldwide, humans are facing high risks from natural hazards, especially in coastal regions with high population densities. Rising sea levels due to global warming are making coastal communities' infrastructure vulnerable to natural disasters. The present study aims to provide a coupling approach of vulnerability and resilience through restoration and conservation of lost or degraded coastal natu…	1	1	1	1
Perez-Maqueo, Octavio; Luisa Martinez, M.; Sanchez-Barradas, Flor C.; Kolb, Melanie	Assessing Nature-Based Coastal Protection against Disasters Derived from Extreme Hydrometeorological Events in Mexico	SUSTAINABILITY	2018	Natural ecosystems are expected to reduce the damaging effects of extreme hydrometeorological effects. We tested this prediction for Mexico by performing regression models, with two dependent variables: the occurrence of deaths and economic damages, at a state and municipality levels. For each location, the explanatory variables were the Mexican social vulnerability index (which includes socioeco…	1	1	1	1
Sim, Timothy; Wang, Dongming; Han, Ziqiang	Assessing the Disaster Resilience of Megacities: The Case of Hong Kong	SUSTAINABILITY	2018	Many megacities are facing potential threats from various disasters, especially in the face of climate change. However, evaluating the resilience of megacities is not well established in both the academia and practice field. Using Hong Kong, which is a megacity ranked as the city in Asia with the highest risk for natural disasters, as a case study, we demonstrated the effort of assessing the resi…	1	1	1	1
Ullman, David S.; Ginis, Isaac; Huang, Wenrui; Nowakowski, Catherine; Chen, Xuanyu; Stempel, Peter	Assessing the Multiple Impacts of Extreme Hurricanes in Southern New England, USA	GEOSCIENCES	2019	The southern New England coast of the United States is particularly vulnerable to land-falling hurricanes because of its east-west orientation. The impact of two major hurricanes on the city of Providence (Rhode Island, USA) during the middle decades of the 20th century spurred the construction of the Fox Point Hurricane Barrier (FPHB) to protect the city from storm surge flooding. Although the R…	1	1	1	1
Greene, Sharon K.; Wilson, Elisha L.; Konty, Kevin J.; Fine, Annie D.	Assessment of Reportable Disease Incidence After Hurricane Sandy, New York City, 2012	DISASTER MEDICINE AND PUBLIC HEALTH PREPAREDNESS	2013	Objective Hurricane Sandy's October 29, 2012 arrival in New York City caused flooding, power disruption, and population displacement. Infectious disease risk may have been affected by floodwater exposure, residence in emergency shelters, overcrowding, and lack of refrigeration or heating. For 42 reportable diseases that could have been affected by hurricane-related exposures, we developed methods…	1	1	1	1
Kammerbauer, Mark	Asymmetrical Recovery in Cities After Disaster. The Lower Ninth Ward in New Orleans After Hurricane Katrina	RAUMFORSCHUNG UND RAUMORDNUNG-SPATIAL RESEARCH AND PLANNING	2014	When flood events trigger disaster in cities, the recovery process constitutes a complex field of activity covering urban space, state institutions, and impacted citizens. Recovery may not occur evenly, but instead, asymmetrically. In the case of the city of New Orleans in the USA, heavily hit by Hurricane Katrina in 2005, this can be observed particularly in the city's Lower Ninth Ward. Here, a …	1	1	1	1
H. Aerts J.C.J., Botzen W.J.W.	Brief communication "hurricane Irene: A wake-up call for New York City?"	Natural Hazards and Earth System Sciences	2012	The weakening of Irene from a Category 3 hurricane to a tropical storm resulted in less damage in New York City (NYC) than initially was anticipated. It is widely recognized that the storm surge and associated flooding could have been much more severe. In a recent study, we showed that a direct hit to the city from a hurricane may expose an enormous number of people to flooding. A major hurricane…	1	1	1	1
Brown, Shaun; Dawson, Richard	Building network-level resilience to resource disruption from flooding: Case studies from the Shetland Islands and Hurricane Sandy	3RD EUROPEAN CONFERENCE ON FLOOD RISK MANAGEMENT (FLOODRISK 2016)	2016	Flood events, at a range of scales, have led to disruption of resources such as water, food, materials and goods are vital to the safety, health and livelihoods of individuals and communities. Increasing interdependencies across infrastructures and supply chains pose substantial challenges for those seeking to move resources, and flood risk managers aiming to reduce the disruption to resource mov…	1	1	1	1
Aguilar-Barajas, Ismael; Sisto, Nicholas P.; Ramirez, Aldo I.; Magana-Rueda, Victor	Building urban resilience and knowledge co-production in the face of weather hazards: flash floods in the Monterrey Metropolitan Area (Mexico)	ENVIRONMENTAL SCIENCE & POLICY	2019	In 2010, flash floods triggered by Hurricane Alex caused fifteen fatalities in the Monterrey Metropolitan Area (MMA). In contrast, an estimated 225 people died in the 1988 Hurricane Gilbert disaster and reputedly, over 5,000 in the historical flood of 1909. The magnitude of hurricane-related impacts thus appears to be decreasing, indicating higher resilience to this hazard. This paper analyses th…	1	1	1	1
Freeman, Ashley C.; Ashley, Walker S.	Changes in the US hurricane disaster landscape: the relationship between risk and exposure	NATURAL HAZARDS	2017	This research appraises how residential built environment growth influences coastal exposure and how this component of societal vulnerability contributes to tropical cyclone impact and disaster potential. Historical housing unit data and future demographic projections from a high-resolution, spatial allocation model illustrate that the area within 50 km of the US Atlantic and Gulf Coastlines has …	1	1	1	1
Orton, Philip M.; Talke, Stefan A.; Jay, David A.; Yin, Larry; Blumberg, Alan F.; Georgas, Nickitas; Zhao, Haihong; Roberts, Hugh J.; MacManus, Kytt	Channel Shallowing as Mitigation of Coastal Flooding	JOURNAL OF MARINE SCIENCE AND ENGINEERING	2015	Here, we demonstrate that reductions in the depth of inlets or estuary channels can be used to reduce or prevent coastal flooding. A validated hydrodynamic model of Jamaica Bay, New York City (NYC), is used to test nature-based adaptation measures in ameliorating flooding for NYC's two largest historical coastal flood events. In addition to control runs with modern bathymetry, three altered lands…	1	1	1	1
Wilbanks T.J., Fernandez S.J.	Climate Change and Infrastructure, Urban Systems, and Vulnerabilities: Technical Report for the U.S. Department of Energy in Support of the National Climate Assessment	Climate Change and Infrastructure, Urban Systems, and Vulnerabilities: Technical Report for the U.S. Department of Energy in Support of the National Climate Assessment	2014	Hurricane Irene ruptured a Baltimore sewer main, resulting in 100 million gallons of raw sewage flooding the local watershed. Levee failures during Hurricane Katrina resulted in massive flooding which did not recede for months. With temperatures becoming more extreme, and storms increasing in magnitude, American infrastructure and risk-management policies require close examination in order to dec…	1	1	1	1
Gamble, Janet L.; Hurley, Bradford J.; Schultz, Peter A.; Jaglom, Wendy S.; Krishnan, Nisha; Harris, Melinda	Climate Change and Older Americans: State of the Science	ENVIRONMENTAL HEALTH PERSPECTIVES	2013	BACKGROUND: Older adults make up 13% of the U. S. population, but are projected to account for 20% by 2040. Coinciding with this demographic shift, the rate of climate change is accelerating, bringing rising temperatures; increased risk of floods, droughts, and wildfires; stronger tropical storms and hurricanes; rising sea levels; and other climate-related hazards. Older Americans are expected to…	1	1	1	1
Mallari, Alyosha Ezra C.	Climate Change Vulnerability Assessment in the Agriculture Sector: Typhoon Santi Experience	URBAN PLANNING AND ARCHITECTURAL DESIGN FOR SUSTAINABLE DEVELOPMENT (UPADSD)	2016	Vulnerability assessment is a useful planning tool in increasing an agriculture sector's adaptation to climate change. The tool can improve the decision making process of planners in generating policies or programs that may increase the resilience of agricultural systems during the occurrence of hazardous events. This study aims to assess the vulnerability of the agriculture sector in Mabalacat C…	1	1	1	1
Williams, S. Jeffress; Ismail, Nabil	Climate Change, Coastal Vulnerability and the Need for Adaptation Alternatives: Planning and Design Examples from Egypt and the USA	JOURNAL OF MARINE SCIENCE AND ENGINEERING	2015	Planning and design of coastal protection for high-risk events with low to moderate or uncertain probabilities are a challenging balance of short- and long-term cost vs. protection of lives and infrastructure. The pervasive, complex, and accelerating impacts of climate change on coastal areas, including sea-level rise, storm surge and tidal flooding, require full integration of the latest science…	1	1	1	1
Rahman, Sowmen; Rahman, Mohammed Ataur	Climate extremes and challenges to infrastructure development in coastal cities in Bangladesh	WEATHER AND CLIMATE EXTREMES	2015	Most of the coastal cities in Bangladesh are situated on the riverbanks of low-lying tidal zones at an average elevation of 1.0-1.5 m from the sea level. Construction and management of buildings, roads, power and telecommunication transmission lines, drainage and sewerage and waste management are very difficult and vulnerable to climate change disasters. Cyclonic storms associated with tidal floo…	1	1	1	1
	CLIMATE PROTECTION LEVELS Incorporating Climate Change into Design and Performance Standards New York City Panel on Climate Change	CLIMATE CHANGE ADAPTATION IN NEW YORK CITY: BUILDING A RISK MANAGEMENT RESPONSE	2010		1	1	1	1
Mosley, Stephen	Coastal Cities and Environmental Change	ENVIRONMENT AND HISTORY	2014	This paper explores the complex environmental relationships of coastal cities with their shorelines and the sea. Cities developed in coastal locations because they offered easy access to fisheries, trade and commerce, transport, attractive scenery and recreational opportunities. However, coastal cities have also been vulnerable to the natural hazards of hurricane-force winds, tsunamis and tidal f…	1	1	1	1
Washaya, Prosper; Balz, Timo; Mohamadi, Bahaa	Coherence Change-Detection with Sentinel-1 for Natural and Anthropogenic Disaster Monitoring in Urban Areas	REMOTE SENSING	2018	Rapid, reliable, and continuous information is an essential component in disaster monitoring and management. Remote sensing data could be a solution, but often cannot provide continuous data due to an absence of global coverage and weather and daylight dependency. To overcome these challenges, this study makes use of weather and day/light independent Sentinel-1 data with a global coverage to moni…	1	1	1	1
Ahamed, Mansur	Community based approach for reducing vulnerability to natural hazards (cyclone, storm surges) in coastal belt of Bangladesh	3RD INTERNATIONAL CONFERENCE ON SUSTAINABLE FUTURE FOR HUMAN SECURITY, SUSTAIN 2012	2013	The coastal morphology of Bangladesh influences the impact of natural hazards on the area. Especially, in the southwestern area, natural hazards increase the vulnerability of the coastal dwellers and slow down the process of social and economic developments. There is a serious need for an effective disaster management plan to minimize the loss of lives and property. Unfortunately, the present cyc…	1	1	1	1
Xiao Y., Wu K., Finn D., Chandrasekhar D.	Community Businesses as Social Units in Post-Disaster Recovery	Journal of Planning Education and Research	2018	With global climate change and rapid development in environmentally vulnerable areas, communities are increasingly looking for ways to manage, adapt to, and mitigate adverse impacts from disaster events. To help communities achieve this goal, planners must first understand how various stakeholders behave in post-disaster situations. In this paper, we use household and business surveys conducted i…	1	1	1	1
West, Jenny S.; Price, Matthew; Gros, Kirstin Stauffacher; Ruggiero, Kenneth J.	Community Support as a Moderator of Postdisaster Mental Health Symptoms in Urban and Nonurban Communities	DISASTER MEDICINE AND PUBLIC HEALTH PREPAREDNESS	2013	Objective We examined the association between disaster exposure, community support, and mental health outcomes in urban and nonurban participants of Galveston and Chambers counties after Hurricane Ike. The moderating effect of community support was evaluated as a protective factor relative to postdisaster mental health.Methods A representative population-based sample of 157 urban and 714 nonurban…	1	1	1	1
Cohen, Gregory H.; Tamrakar, Shailesh; Lowe, Sarah; Sampson, Laura; Ettman, Catherine; Linas, Ben; Ruggiero, Kenneth; Galea, Sandro	Comparison of Simulated Treatment and Cost-effectiveness of a Stepped Care Case-Finding Intervention vs Usual Care for Posttraumatic Stress Disorder After a Natural Disaster	JAMA PSYCHIATRY	2017	IMPORTANCE Psychiatric interventions offered after natural disasters commonly address subsyndromal symptom presentations, but often remain insufficient to reduce the burden of chronic posttraumatic stress disorder (PTSD).OBJECTIVE To simulate a comparison of a stepped care case-finding intervention (stepped care [SC]) vs a moderate-strength single-level intervention (usual care [UC]) on treatment…	1	1	1	1
Smith, Joel B.; Strzepek, Kenneth M.; Cardini, Julio; Castaneda, Mario; Holland, Julie; Quiroz, Carlos; Wigley, Tom M. L.; Herrero, Jose; Hearne, Peter; Furlow, John	Coping with climate variability and climate change in La Ceiba, Honduras	CLIMATIC CHANGE	2011	La Ceiba, Honduras, a city of about 200,000 people, lies along the Caribbean Sea, nestled against a mountain range and the Rio Cangrejal. The city faces three flooding risks: routine flooding of city streets due to the lack of a stormwater drainage system; occasional major flooding of the Rio Cangrejal, which flows through the city; and flooding from heavy rainfall events and storm surges associa…	1	1	1	1
Gotham, Kevin F.; Campanella, Richard	Coupled Vulnerability and Resilience: the Dynamics of Cross-Scale Interactions in Post-Katrina New Orleans	ECOLOGY AND SOCIETY	2011	We investigate the impact of trauma on cross-scale interactions in order to identify the major social-ecological factors affecting the pace and trajectory of post-Katrina rebuilding in New Orleans, Louisiana, USA. Disaster and traumatic events create and activate networks and linkages at different spatial and institutional levels to provide information and resources related to post-trauma recover…	1	1	1	1
Espíritu Tlatempa, Gloria	Criterios geológico-hidrológicos para recomendaciones del uso de suelo en zonas conurbadas sujetas a afectaciones por lluvias intensas. Caso de estudio: sur de la ciudad de Tuxtla Gutiérrez, Chiapas	Investigaciones geográficas	2013	Currently in the urban zone south of the city of Tuxtla Gutierrez, manifest geological movements, where urbanization promotes its own vulnerability to heavy rains mainly by weather phenomena such as tropical storms and hurricanes and even ordinary rain, impacting also to other parts lowest in the city. This paper identifies potentially active and inactive areas and their physical vulnerability in…	1	1	1	1
Satchell, Christine; Foth, Marcus	Darkness and Disaster in the City	IEEE INTERNET COMPUTING	2011	People all over the world are regularly hit by floods, cyclones, and other natural disasters. Many use smart phones and social media to stay connected, seek help, improvise, and cope with crises or challenging situations. This column discusses these practices after dark or during disasters to unveil challenges and opportunities for innovative designs that increase resilience and safety.	1	1	1	1
Lin, Ning; Shullman, Eric	Dealing with hurricane surge flooding in a changing environment: part I. Risk assessment considering storm climatology change, sea level rise, and coastal development	STOCHASTIC ENVIRONMENTAL RESEARCH AND RISK ASSESSMENT	2017	Coastal flood risk will likely increase in the future due to urban development, sea-level rise, and potential change of storm surge climatology, but the latter has seldom been considered in flood risk analysis. We propose an integrated dynamic risk analysis for flooding task (iDraft) framework to assess coastal flood risk at regional scales, considering integrated dynamic effects of storm climato…	1	1	1	1
Roggema, Rob	Design for Disruption: Creating Anti-Fragile Urban Delta Landscapes	URBAN PLANNING	2019	In this article three different responses are taken as the starting point how different types of disruption could be dealt with. These responses-repair, bounce back and grow stronger-are combined with three disruptions (sea level rise, storm surge and heavy rainfall), and then tested in three case studies. The result of the investigation is that anti-fragility (grow stronger) is a preferential ap…	1	1	1	1
Orton, Philip; Georgas, Nickitas; Blumberg, Alan; Pullen, Julie	Detailed modeling of recent severe storm tides in estuaries of the New York City region	JOURNAL OF GEOPHYSICAL RESEARCH-OCEANS	2012	Detailed simulations, comparisons with observations, and model sensitivity experiments are presented for the August 2011 tropical cyclone Irene and a March 2010 nor'easter that affected the New York City (NYC) metropolitan area. These storms brought strong winds, heavy rainfall, and the fourth and seventh highest gauged storm tides (total water level), respectively, at the Battery, NYC. To dissec…	1	1	1	1
Gavira-Durón, Nora; Cruz-Aké, Salvador; Venegas-Martínez, Francisco	Determinación del capital económico requerido para cubrir el riesgo de desastres naturales en Veracruz, México: Un enfoque de cópulas arquimedianas	EconoQuantum	2018	Abstract: Climate change and various weather phenomena have caused major disasters in Mexico, mainly in those states and municipalities that are vulnerable to these phenomena. This paper develops a stochastic model for pricing a weather derivative, in which it is assumed that the maximum and minimum temperatures and precipitation are the only variables that describe a hydro-meteorological disaste…	1	1	1	1
Getter, Daniel J.; Davidson, Michael T.; Consolazio, Gary R.; Patev, Robert C.	Determination of hurricane-induced barge impact loads on floodwalls using dynamic finite element analysis	ENGINEERING STRUCTURES	2015	During hurricane events, moored barges are at risk of being propelled by high winds and impacting flood protection walls in the vicinity. Cities like New Orleans, Louisiana are at particular risk for such hazards, due to the preponderance of canals and moored barges throughout the city combined with high hurricane risk. Unfortunately, limited information is available to estimate the magnitude of …	1	1	1	1
Tavakkolifard, A.; Ghasemieh, H.; Samani, A. A. N.; Mashhadi, N.	Determining the risk of sand transportation to residential areas around Kashan erg using anemometry data analysis.	Desert	2013	The Kashan erg is one of the most important sand dune complexes in Iran. Being affected by wind erosion, the erg's borderlands face numerous problems as a result of sand movement. To evaluate the risk of sands moving into residential areas near the Kashan erg, anemometry data from synoptic stations located in Kashan, Ardestan, Meimeh, Naeen, and Qom were collected and analyzed to calculate the sa…	1	1	1	1
Vega J.L., Díaz D.	Developing sustainable planning for heritage conservation in the tropics: A gis-based risk and vulnerability assessment profile for historic archives in puerto rico	WIT Transactions on Ecology and the Environment	2018	Puerto Rico was declared a disaster area by the United States Government, after the pass of Hurricane María on September 2017. The University of Puerto Rico in Río Piedras, Puerto Rico (UPR RP), Archired a non-profit organization and the Puerto Rico Planning Board have proposed to develop a risk assessment model for a disaster planning, response, recovery and mitigation GIS based plan. The stewar…	1	1	1	1
Santos-Burgoa C., Sandberg J., Suárez E., Goldman-Hawes A., Zeger S., Garcia-Meza A., Pérez C.M., Estrada-Merly N., Colón-Ramos U., Nazario C.M., Andrade E., Roess A., Goldman L.	Differential and persistent risk of excess mortality from Hurricane Maria in Puerto Rico: a time-series analysis	The Lancet Planetary Health	2018	Background: Hurricane Maria struck Puerto Rico on Sept 20, 2017, devastating the island. Controversy surrounded the official death toll, fuelled by estimates of excess mortality from academics and investigative journalists. We analysed all-cause excess mortality following the storm. Methods: We did a time-series analysis in Puerto Rico from September, 2017, to February, 2018. Mortality data were …	1	1	1	1
Gonzalez, Adam; Rasul, Rehana; Molina, Lucero; Schneider, Samantha; Bevilacqua, Kristin; Bromet, Evelyn J.; Luft, Benjamin J.; Taioli, Emanuela; Schwartz, Rebecca	Differential effect of Hurricane Sandy exposure on PTSD symptom severity: comparison of community members and responders	OCCUPATIONAL AND ENVIRONMENTAL MEDICINE	2019	Objectives To evaluate whether the association between Hurricane Sandy exposures and post-traumatic stress disorder (PTSD) symptom severity was greater for exposed community members compared with responders. Methods Data were analysed from three existing studies with similar methodologies (N=1648): two community studies, Leaders in Gathering Hope Together (n=531) and Project Restoration (n=763); …	1	1	1	1
Carrasco, Sandra; Ochiai, Chiho; Okazaki, Kenji	Disaster Induced Resettlement: Multi-Stakeholder interactions and decision making following Tropical Storm Washi in Cagayan de Oro, Philippines	11TH INTERNATIONAL CONFERENCE OF THE INTERNATIONAL INSTITUTE FOR INFRASTRUCTURE RESILIENCE AND RECONSTRUCTION (I3R2): COMPLEX DISASTERS AND DISASTER RISK MANAGEMENT	2016	The Tropical Storm Washi (locally known as Sendong) hit the major cities in the region of Northern Mindanao in Southern Philippines between December 16th and 17th, 2011. The flash floods brought by Washi resulted in a massive and unprecedented destruction of urban areas, causing, only in Cagayan de Oro, the displacement of 228,576 persons that represents almost 40% of the total city population, 5…	1	1	1	1
Eisenman, David P; Cordasco, Kristina M; Asch, Steve; Golden, Joya F; Glik, Deborah	Disaster planning and risk communication with vulnerable communities: lessons from Hurricane Katrina.	American journal of public health	2007	OBJECTIVES: We studied the experience of Hurricane Katrina evacuees to better understand factors influencing evacuation decisions in impoverished, mainly minority communities that were most severely affected by the disaster.METHODS: We performed qualitative interviews with 58 randomly selected evacuees living in Houston's major evacuation centers from September 9 to 12, 2005. Transcripts were con…	1	1	1	1
Soderholm, Joshua S.; Mcgowan, Hamish A.; Richter, Harald; Walsh, Kevin; Wedd, Tony; Weckwerth, Tammy M.	Diurnal Preconditioning of Subtropical Coastal Convective Storm Environments	MONTHLY WEATHER REVIEW	2017	Boundary layer evolution in response to diurnal forcing is manifested at the mesobeta and smaller scales of the atmosphere. Because this variability resides on subsynoptic scales, the potential influence upon convective storm environments is often not captured in coarse observational and modeling datasets, particularly for complex physical settings such as coastal regions. A detailed observationa…	1	1	1	1
Blenkinsop, S.; Zhao, Y.; Quinn, J.; Berryman, F.; Thornes, J.; Baker, C.; Fowler, H. J.	Downscaling future wind hazard for SE London using the UKCP09 regional climate model ensemble	CLIMATE RESEARCH	2012	Extreme weather events present a risk to urban communities, which under future climate change may require greater resilience to reduce susceptibility to potential damage and loss of life. Improved resilience requires detailed information on both current and future levels of weather-related hazards; however, climate models do not provide output at a sufficiently high resolution to provide usable i…	1	1	1	1
Kontou, Eleftheria; Murray-Tuite, Pamela; Wernstedt, Kris	Duration of commute travel changes in the aftermath of Hurricane Sandy using accelerated failure time modeling	TRANSPORTATION RESEARCH PART A-POLICY AND PRACTICE	2017	This paper used survey data from 397 commuters in the New York City area to determine the transportation-related disruptions and socio-demographic characteristics associated with the duration of home to work commute travel changes after Hurricane Sandy in 2012. The durations examined included those associated with working schedule/location alterations, home-to-work trip delays, telecommuting time…	1	1	1	1
Simonovic, S. P.; Peck, A.	Dynamic resilience to climate change caused natural disasters in coastal megacities quantification framework.	British Journal of Environment and Climate Change	2013	Objectives: The framework is designed to provide (i) for better understanding of factors contributing to urban resilience; and (ii) for comparison of climate change adaptation options. Methodology: Disasters occur at the intersection of hazards and vulnerabilities. As the climate changes, so do the patterns of climate hazards. Coastal megacities are faced with many challenges including (i) increa…	1	1	1	1
Dubois, Bryce; Krasny, Marianne E.	Educating with resilience in mind: Addressing climate change in post-Sandy New York City	JOURNAL OF ENVIRONMENTAL EDUCATION	2016	How educators adapt their programs following a climate related disturbance can provide insights into potential climate education practices. Therefore; we used semi-structured interviews to explore changes in environmental education practice in NYC following Hurricane Sandy. Educators adopted new language to reflect funding, opportunities and incorporated new practices and collaborations, includin…	1	1	1	1
Donovan, Brian; Work, Daniel B.	Empirically quantifying city-scale transportation system resilience to extreme events	TRANSPORTATION RESEARCH PART C-EMERGING TECHNOLOGIES	2017	This article proposes a method to quantitatively measure the resilience of transportation systems using GPS data from probe vehicles such as taxis. The granularity of the GPS data necessary for the method is relatively coarse; it only requires coordinates for the beginning and end of trips, the metered distance, and the total travel time. The method works by computing the historical distribution …	1	1	1	1
Velasco Santos, Juan Carlos; Macías Medrano, Jesús Manuel	Estudio de evento de tornado en San Cristóbal de Las Casas, Chiapas, México	Sociedad y ambiente	2018	Abstract This paper analyze tornado occurrence effects on August 6, 2014 in the city of San Cristobal de Las Casas, Chiapas, Mexico, and seeks to contribute for understanding this type of disastrous consequences by tornadoes in this area. A theoretical approach on Social Vulnerability was used in order to analyze destructive forces associated to these tornadoes within the affected area, as well a…	1	1	1	1
Howland, Renata E.; Li, Wenhui; Madsen, Ann M.; Wong, Howard; Das, Tara; Betancourt, Flor M.; Nicaj, Leze; Stayton, Catherine; Matte, Thomas; Begier, Elizabeth M.	Evaluating the Use of an Electronic Death Registration System for Mortality Surveillance During and After Hurricane Sandy: New York City, 2012	AMERICAN JOURNAL OF PUBLIC HEALTH	2015	Objectives. We evaluated the use of New York City's (NYC's) electronic death registration system (EDRS) to conduct mortality surveillance during and after Hurricane Sandy.Methods. We used Centers for Disease Control and Prevention guidelines for surveillance system evaluation to gather evidence on usefulness, flexibility, stability, timeliness, and quality. We assessed system components, intervie…	1	1	1	1
Song, Young-Karb; Oh, Jeongrim; Son, Young-Jin; Jung, Minsu	Evaluation of Landslide Susceptibility Using Scientific Investigation and Quantitative Evaluation	INTERNATIONAL JOURNAL OF DISASTER RECOVERY AND BUSINESS CONTINUITY	2013	Landslide disasters in steep slopes in urban areas are increasing due to climate change. In Korea most of the steep-slope disasters are induced by typhoons and torrential rains in the Summer time, causing many casualties, property damages, and recovery costs. In order to response this disaster it is imperative to implement the scientific site investigation on potential slope areas and evaluate th…	1	1	1	1
Klose, Christian D.	Evidence for higher tropical storm risks in Haiti due to increasing population density in hazard prone urban areas	ENVIRONMENTAL RESEARCH LETTERS	2011	Since the 18th century, the Republic of Haiti has experienced numerous tropical cyclones. In 2011, the United Nations Global Assessment Report on Disaster Risk Reduction outlined that the worldwide physical exposure to natural hazards, which includes tropical storms and hurricanes in Haiti, increased by 192 per cent between 1970 and 2010. Now, it can be hypothesized that the increased physical ex…	1	1	1	1
Schneider, Samantha; Rasul, Rehana; Liu, Bian; Corry, Daniel; Lieberman-Cribbin, Wil; Watson, Alexis; Kerath, Samantha M.; Taioli, Emanuela; Schwartz, Rebecca M.	Examining Posttraumatic Growth and Mental Health Difficulties in the Aftermath of Hurricane Sandy	PSYCHOLOGICAL TRAUMA-THEORY RESEARCH PRACTICE AND POLICY	2019	Objective: Hurricane Sandy continues to affect the mental health of New York residents. This study examined associations between Posttraumatic Growth (PTG) and mental health difficulties (MHD) including symptoms of anxiety, depression, and posttraumatic stress disorder (PTSD). Method: Participants (N = 1,356) recruited from the New York metropolitan area completed questionnaires regarding their P…	1	1	1	1
Ke, Qian; Haasnoot, Marjolijn; Hoogvliet, Marco	Exploring adaptation pathways in terms of flood risk management at a city scale - a case study for Shanghai city	3RD EUROPEAN CONFERENCE ON FLOOD RISK MANAGEMENT (FLOODRISK 2016)	2016	Cities are vulnerable to flooding and historical events, for instance Hurricane Sandy in 2012, have showed that losses in the cities are costly. In the context of climate change and socio-economic development, future flood risk will inevitably rise; adaptive measures, for instance upgrading of sea dikes and floodwalls, improving drainage systems and implementing green infrastructures, are propose…	1	1	1	1
Cui, Wei; Caracoglia, Luca	Exploring hurricane wind speed along US Atlantic coast in warming climate and effects on predictions of structural damage and intervention costs	ENGINEERING STRUCTURES	2016	This paper proposes a methodology for the rational assessment of lifetime costs on tall buildings due to hurricane-induced damage along the US Atlantic coastline accounting for plausible future warming climate scenarios. The hurricane simulation is based on Vickery's empirical model. Initially, regression errors in Vickery's model are discussed; some adjustments are proposed to enable hurricane s…	1	1	1	1
Solecki, William; Leichenko, Robin; Eisenhauer, David	Extreme Climate Events, Household Decision-Making and Transitions in the Immediate Aftermath of Hurricane Sandy	MISCELLANEA GEOGRAPHICA	2017	It is five years since Hurricane Sandy heavily damaged the New York-New Jersey Metropolitan region, and the fuller character of the long-term response can be better understood. The long-term response to Hurricane Sandy and the flooding risks it illustrated are set in myriad of individual and collective decisions taken during the time following the event. While the physical vulnerability of this r…	1	1	1	1
Kim, Ho Gul; Lee, Dong Kun; Jung, Huicheul; Kil, Sung-Ho; Park, Jin Han; Park, Chan; Tanaka, Riwako; Seo, Changwan; Kim, Ho; Kong, Wooseok; Oh, Kyusik; Choi, Jinyong; Oh, Young-Ju; Hwang, Gangseok; Song, Chang-Keun	Finding key vulnerable areas by a climate change vulnerability assessment	NATURAL HAZARDS	2016	Extreme climate events such as typhoons, heat waves, and floods have increased in frequency with climate change. Many municipalities within the Republic of Korea (ROK) have experienced damage from these events, necessitating countermeasures. Vulnerability assessment has been suggested in the implementation of a national plan for reducing damage resulting from climate change. Thus, in this study, …	1	1	1	1
Safruddim; Imran, A. M.; Busthan; Pachri	Flood and landslide vulnerability as natural hazard in Parepare City	1ST INTERNATIONAL CONFERENCE ON GLOBAL ISSUE FOR INFRASTRUCTURE, ENVIRONMENT & SOCIO-ECONOMIC DEVELOPMENT	2019	Natural disaster risk is considered in regional planning to reduce risk potency. Parepare is one of the districts in South Sulawesi which has natural disaster potency such as flood, landslide and hurricane. Parepare lies in a very strategic area which is connecting the northern and southern parts of South Sulawesi. As a strategic area, Parepare grows rapidly and therefore the land conversion from…	1	1	1	1
Lontone A., Ernšteins R., Lagzdiņa Ē., Vanaga M., Šteinberga Z.	Flood risk governance and communication development for coastal municipalities: Information and education, participation and practise self-experience	International Multidisciplinary Scientific GeoConference Surveying Geology and Mining Ecology Management, SGEM	2017	Climate change also increase different natural risk possibility - erosion and floods in coastal local municipalities in Latvia are becoming increasingly more important. The most significant flood risk factor, particularly in the climate change context, are wind surges, especially coinciding with ongoing sea level raise and, even, rapid and intence, rainfall, while the nation wide spread snowmelt …	1	1	1	1
Armenakis, Costas; Nirupama, N.	Flood risk mapping for the city of Toronto	4TH INTERNATIONAL CONFERENCE ON BUILDING RESILIENCE, INCORPORATING THE 3RD ANNUAL CONFERENCE OF THE ANDROID DISASTER RESILIENCE NETWORK	2014	The city of Toronto has experienced many major floods over the past century: the flood following hurricane Hazel in October 15, 1954, the August 27, 1976 floods, the August 19, 2005, and the flooding of July 8, 2013. During the latest flooding, some parts of the City of Toronto received over 120mm of rain, while the monthly average for Toronto is 74.4mm. The impact was felt as 300,000 residents w…	1	1	1	1
van Ree, C. C. D. F.; Van, M. A.; Heilemann, K.; Morris, M. W.; Royet, P.; Zevenbergen, C.	FloodProBE: technologies for improved safety of the built environment in relation to flood events	ENVIRONMENTAL SCIENCE & POLICY	2011	The FloodProBE project started as a FP7 research project in November 2009.Floods, together with wind related storms, are considered the major natural hazard in the EU in terms of risk to people and assets. In order to adapt urban areas (in river and coastal zones) to prevent flooding or to be better prepared for floods, decision makers need to determine how to upgrade flood defences and increasin…	1	1	1	1
Ke, Qian; Jonkman, Sebastiaan N.; van Gelder, Pieter H. A. J. M.; Bricker, Jeremy D.	Frequency Analysis of Storm-Surge-Induced Flooding for the Huangpu River in Shanghai, China	JOURNAL OF MARINE SCIENCE AND ENGINEERING	2018	Shanghai, as a coastal city, is vulnerable to various types of flooding. The floodwalls along the Huangpu River provide protection against typhoon-induced flooding. However, there is limited insight into the actual safety level of the flood defences in Shanghai, and recent failures have highlighted their vulnerability. Therefore, the aims of this paper are to derive a series of new flood frequenc…	1	1	1	1
De Lotto R., Morelli Di Popolo V.G.C., Venco E.M.	From resilience to flexibility: Urban scenario to reduce hazard	International Journal of Sustainable Development and Planning	2017	Population estimates and projections demonstrate that, in the next future, human beings, buildings, economy and society will be exposed to multiple effects (direct and indirect) of phenomena capable of producing temporary and permanent damages on natural environment. The city, as complex system, in case of slow changes, is able to modify its main components and relations (physical and social). Du…	1	1	1	1
Manzello, Samuel L.; Suzuki, Sayaka; Nii, Daisaku	Full-Scale Experimental Investigation to Quantify Building Component Ignition Vulnerability from Mulch Beds Attacked by Firebrand Showers	FIRE TECHNOLOGY	2017	Structure ignition by wind-driven firebrand showers is an important fire spread mechanism in large outdoor fires. Experiments were conducted with three common mulch types (shredded hardwood mulch, Japanese Cypress wood chips, and pine bark nuggets) placed adjacent to realistic-scale re-entrant corners. In the first series of experiments, mulch beds were placed adjacent to a re-entrant corner cons…	1	1	1	1
Cowley, Robert	Future cities: renarrating human agency	PALGRAVE COMMUNICATIONS	2018	The media coverage of Hurricane Harvey's impact on the city of Houston in August 2017 reveals an 'Anthropocenic' sensibility, which tends to deny our ability to solve pressing environmental and social problems through strong and direct human action. This sensibility is reflected at city level in new forms of governance, exemplified here with reference to resilience, smart urbanism, and design-thi…	1	1	1	1
Lee, David C.; Smith, Silas W.; Carr, Brendan G.; Doran, Kelly M.; Portelli, Ian; Grudzen, Corita R.; Goldfrank, Lewis R.	Geographic Distribution of Disaster-Specific Emergency Department Use After Hurricane Sandy in New York City	DISASTER MEDICINE AND PUBLIC HEALTH PREPAREDNESS	2016	Objective We aimed to characterize the geographic distribution of post-Hurricane Sandy emergency department use in administrative flood evacuation zones of New York City.Methods Using emergency claims data, we identified significant deviations in emergency department use after Hurricane Sandy. Using time-series analysis, we analyzed the frequency of visits for specific conditions and comorbiditie…	1	1	1	1
HAYS, WW	HAZARD AND RISK ASSESSMENTS IN THE UNITED-STATES	EPISODES	1991	Every State and Territory in the United States has communities that are at risk from one or more of the natural hazards: earthquakes, volcanic eruptions, severe storms (hurricanes and tornadoes), floods, landslides, wildfires, tsunamis, and drought. During the 1990's, a period designated by the United Nations as the International Decade for Natural Disaster Reduction (IDNDR), the United States pl…	1	1	1	1
Lane, Kathryn; Charles-Guzman, Kizzy; Wheeler, Katherine; Abid, Zaynah; Graber, Nathan; Matte, Thomas	Health effects of coastal storms and flooding in urban areas: a review and vulnerability assessment.	Journal of environmental and public health	2013	Coastal storms can take a devastating toll on the public's health. Urban areas like New York City (NYC) may be particularly at risk, given their dense population, reliance on transportation, energy infrastructure that is vulnerable to flood damage, and high-rise residential housing, which may be hard-hit by power and utility outages. Climate change will exacerbate these risks in the coming decade…	1	1	1	1
Bures, Regina; Kanapaux, William	Historical Regimes and Social Indicators of Resilience in an Urban System: the Case of Charleston, South Carolina	ECOLOGY AND SOCIETY	2011	Employing the adaptive cycle and panarchy in perturbed urban systems can contribute to a better understanding of how these systems respond to broad-scale changes such as war and sea level rise. In this paper we apply a resilience perspective to examine regime shifts in Charleston, South Carolina from a historical perspective. We then look more closely at changes that occurred in Charleston in rec…	1	1	1	1
Baijnath-Rodino, Janine A.; Duguay, Claude R.	Historical Spatiotemporal Trends in Snowfall Extremes over the Canadian Domain of the Great Lakes Basin	ADVANCES IN METEOROLOGY	2018	The Laurentian Great Lakes Basin (GLB) is prone to snowfall events developed from extratropical cyclones or lake-effect processes. Monitoring extreme snowfall trends in response to climate change is essential for sustainability and adaptation studies because climate change could significantly influence variability in precipitation during the 21st century. Many studies investigating snowfall withi…	1	1	1	1
Moise, Imelda K.; Ruiz, Marilyn O.	Hospitalizations for Substance Abuse Disorders Before and After Hurricane Katrina: Spatial Clustering and Area-Level Predictors, New Orleans, 2004 and 2008	PREVENTING CHRONIC DISEASE	2016	IntroductionIdentifying at-risk groups is a challenge in post-disaster psychosocial response. Geospatial techniques can support the design and deployment of targeted and tailored interventions. This study compared spatial patterns in the distribution of hospitalizations for substance abuse disorders and associated area-level predictors before and after Hurricane Katrina in New Orleans, Louisiana.…	1	1	1	1
Shi, Yijun; Zhai, Guofang; Zhou, Shutian; Lu, Yuwen; Chen, Wei; Deng, Jinyang	How Can Cities Respond to Flood Disaster Risks under Multi-Scenario Simulation? A Case Study of Xiamen, China	INTERNATIONAL JOURNAL OF ENVIRONMENTAL RESEARCH AND PUBLIC HEALTH	2019	Flood disasters often have serious impacts on cities. Disaster prevention and mitigation schemes for flood disasters must be based on risk assessment. We constructed an indicator system for flood disaster risk assessment from the aspects of hazard factors, sensitivity to the environment, disaster vulnerability, flood disaster prevention, and resilience. Then we add the precipitation factor as a s…	1	1	1	1
Marinero Heredia, Arturo; Garcia Oramas, Maria Jose	Hurricane Karl: Conceptions about the Origin in a Community of Veracruz	CIENCIA ERGO-SUM	2015	The aim of this article is to analyze the diverse ideas and perceptions from adults affected by hurricane Karl in 2010, in the Municipality of Las Antigua, Veracruz. The information was obtained from key informants and focus groups interviews, in addition to the journal reviewing. In general, people relate the cause of the hurricane to natural and religious forces not recognizing the responsibili…	1	1	1	1
Frausto O., Vazquez A., Arroyo L., Castillo L., Hernández M.L.	Hurricane resilience indicators in mexican caribbean coastal cities	International Journal of Safety and Security Engineering	2016	The use of indicators to prevent hurricane impacts locally is a new tool in the area of climate change and resilience. However, many critics the methods for designing these indicators, mainly those resulted from bottom-up and top-down models. Based on the social-ecological analysis, it is defined coastal urban resilience for hurricanes under the bottom-up and top-down model, with the support of e…	1	1	1	1
Lin, Ning; Kopp, Robert E.; Horton, Benjamin P.; Donnelly, Jeffrey P.	Hurricane Sandy's flood frequency increasing from year 1800 to 2100	PROCEEDINGS OF THE NATIONAL ACADEMY OF SCIENCES OF THE UNITED STATES OF AMERICA	2016	Coastal flood hazard varies in response to changes in storm surge climatology and the sea level. Here we combine probabilistic projections of the sea level and storm surge climatology to estimate the temporal evolution of flood hazard. We find that New York City's flood hazard has increased significantly over the past two centuries and is very likely to increase more sharply over the 21st century…	1	1	1	1
Tollefson, Jeff	Hurricane sweeps US into climate-adaptation debate	NATURE	2012		1	1	1	1
The Lancet Planetary Health	Hurricanes and architecture: adaptation to the destruction	The Lancet Planetary Health	2018		1	1	1	1
Chuang, Wen-Ching; Eason, Tarsha; Garmestani, Ahjond; Roberts, Caleb	Impact of Hurricane Katrina on the Coastal Systems of Southern Louisiana	FRONTIERS IN ENVIRONMENTAL SCIENCE	2019	Natural disasters, such as hurricanes and forest fires, could trigger collapse and reorganization of social-ecological systems. In the face of external perturbations, a resilient system would have capacity to absorb impacts, adapt to change, learn, and if needed, reorganize within the same regime. Within this context, we asked how human and natural systems in Louisiana responded to Hurricane Katr…	1	1	1	1
Rodríguez Gámez, María; Vázquez Pérez, Antonio; Espino Ares, Andrés R.; Fernández .A, Jorge	Impacto de los huracanes a la infraestructura eléctrica	Ingeniería Energética	2012	Knowing that the Isla de la Juventud is a vulnerable territory the tropical hurricanes, it is presented the study carried out for the reduction of disasters in the electric system, using GIS, like tool for the integral analysis, introducing advantages to the being able to incorporate and manage great quantity of information, propitiating the early calculation the possible in lost economic. The st…	1	1	1	1
Martinez Mendez, Anita; Frausto Martinez, Oscar; Castillo Villanueva, Lourdes; Camacho Sanabria, Jose Manuel	Index of potable water infrastructure resilence facing hurricanes in coastal cities	REVISTA GEOGRAFICA DE AMERICA CENTRAL	2018	The aim of this research was to determine the index of potable water infrastructure resilence facing hurricanes in a coastal city. The theoretical model is based on the 4R resilence and the adaptive capacity variable. To gather the data, a questionnaire was applied to the population, as a probabilistic sampling. Arcmap v. 10.3 was used to analyze the results in order to show the interurban spatia…	1	1	1	1
Kruger, Andries C.; Pillay, Dechlan L.; van Staden, Mark	Indicative hazard profile for strong winds in South Africa	South African Journal of Science	2016	While various extreme wind studies have been undertaken for South Africa for the purpose of, amongst others, developing strong wind statistics, disaster models for the built environment and estimations of tornado risk, a general analysis of the strong wind hazard in South Africa according to the requirements of the National Disaster Management Centre is needed. The purpose of the research was to …	1	1	1	1
Reames, Larissa J.; Stensrud, David J.	Influence of a Great Plains Urban Environment on a Simulated Supercell	MONTHLY WEATHER REVIEW	2018	The effect of urban areas on weakly forced precipitation systems has been studied extensively. However, interactions between urban areas and strongly forced convection, such as supercells, remain relatively un-examined. The present study uses simulations of a supercell to quantify the impacts of a large plains urban area on the evolution and strength of a supercell. An initial ensemble of simulat…	1	1	1	1
Liu, Xilin; Chen, Huizhu	Integrated assessment of ecological risk for multi-hazards in Guangdong province in southeastern China	GEOMATICS NATURAL HAZARDS & RISK	2019	Guangdong Province is the most populous and economically developed province in southeastern China. Tropical cyclones, rainstorm waterlogging, and geohazards are the principal natural hazards in this region. Using information acquisition analysis, entropy weighting, the ArcGIS technique, the concept of hazard chains, the spatial heterogeneity of hazards, vulnerability, and ecological risk from sin…	1	1	1	1
Briones Gamboa, Fernando	Inundados, reubicados y olvidados: Traslado del riesgo de desastres en Motozintla, Chiapas	Revista de Ingeniería	2010	Because of its vulnerable situation, the city of Motozintla (Chiapas, Mexico) is exposed to the risk of hydrometeorological disasters. Both the rains of 1998 and Hurricane Stan in 2005 caused a great deal of damage and many casualties. The authorities responded by imposing structural measures in the Xelajú River and by resettling families from risk areas. Creating the new neighborhoods of Milenio…	1	1	1	1
Chan, Emily Ying Yang; Man, Asta Yi Tao; Lam, Holly Ching Yu; Chan, Gloria Kwong Wai; Hall, Brian J.; Hung, Kevin Kei Ching	Is Urban Household Emergency Preparedness Associated with Short-Term Impact Reduction after a Super Typhoon in Subtropical City?	INTERNATIONAL JOURNAL OF ENVIRONMENTAL RESEARCH AND PUBLIC HEALTH	2019	Climate change-related extreme events are increasing in frequency and severity. Understanding household emergency preparedness capacity in Health-Emergency and Disaster Risk Management (Health-EDRM) for at risk urban communities is limited. The main objective of the study is to explore the association among risk perception, household preparedness, and the self-reported short-term impacts of Typho…	1	1	1	1
Lian, J. J.; Xu, K.; Ma, C.	Joint impact of rainfall and tidal level on flood risk in a coastal city with a complex river network: a case study of Fuzhou City, China	HYDROLOGY AND EARTH SYSTEM SCIENCES	2013	Coastal cities are particularly vulnerable to flood under multivariable conditions, such as heavy precipitation, high sea levels, and storms. The combined effect of multiple sources and the joint probability of extremes should be considered to assess and manage flood risk better. This paper aims to study the combined effect of rainfall and the tidal level of the receiving water body on flood prob…	1	1	1	1
Miller, Megan M.; Shirzaei, Manoochehr	Land subsidence in Houston correlated with flooding from Hurricane Harvey	REMOTE SENSING OF ENVIRONMENT	2019	Hurricane Harvey caused unprecedented flooding and socioeconomic devastation in Eastern Texas with high winds, elevated storm tide, and record rainfall. The flooded area is mapped using the radar backscattering difference between Sentinel-1A/B satellite acquisitions spanning the event, which provides a snapshot of standing water at the time of image acquisition. We find vast areas outside of desi…	1	1	1	1
Schmeltz, Michael T.; Gonzalez, Sonia K.; Fuentes, Liza; Kwan, Amy; Ortega-Williams, Anna; Cowan, Lisa Pilar	Lessons from Hurricane Sandy: a Community Response in Brooklyn, New York	JOURNAL OF URBAN HEALTH-BULLETIN OF THE NEW YORK ACADEMY OF MEDICINE	2013	The frequency and intensity of extreme weather events have increased in recent decades; one example is Hurricane Sandy. If the frequency and severity continue or increase, adaptation and mitigation efforts are needed to protect vulnerable populations and improve daily life under changed weather conditions. This field report examines the devastation due to Hurricane Sandy experienced in Red Hook, …	1	1	1	1
Broz, Dita; Levin, Elise C.; Mucha, Amy P.; Pelzel, Darlene; Wong, William; Persky, Victoria W.; Hershow, Ronald C.	Lessons Learned From Chicago's Emergency Response to Mass Evacuations Caused by Hurricane Katrina	AMERICAN JOURNAL OF PUBLIC HEALTH	2009	Objectives. We analyzed the response of the Chicago Department of Public Health with respect to its effectiveness in providing health care to Hurricane Katrina evacuees arriving in the city.Methods. Between September 12 and October 21, 2005, we conducted a real-time qualitative assessment of a medical unit in Chicago's Hurricane Victim Welcome and Relief Center. A semistructured guide was used to…	1	1	1	1
Raza T.	Localizing Disaster Risk Reduction and Climate Change Adaptation in Planners' and Decision Makers' Agenda: Technical Comprehensive Model, Quezon City, Philippines	Procedia Engineering	2018	Super Typhoon Haiyan devastated portions of Southeast Asia, particularly the Philippines on November 8, 2013. It caused unprecedented destruction but it also brought about new awareness for urgent and immediate action, not only on integrating Disaster Risk Management in our daily functions but also on addressing Climate Change variation impacts. In response, various stakeholders have made numerou…	1	1	1	1
Stanko, Katie E.; Cherry, Katie E.; Ryker, Kyle S.; Mughal, Farra; Marks, Loren D.; Brown, Jennifer Silva; Gendusa, Patricia F.; Sullivan, Marisa C.; Bruner, John; Welsh, David A.; Su, L. Joseph; Jazwinski, S. Michal	Looking for the Silver Lining: Benefit Finding After Hurricanes Katrina and Rita in Middle-Aged, Older, and Oldest-Old Adults	CURRENT PSYCHOLOGY	2015	Looking for potentially positive outcomes is one way that people cope with stressful events. In two studies, we examined perceived "silver linings" after the 2005 Hurricanes Katrina and Rita among indirectly affected adults. In Study 1, middle-aged (ages 47-64 years), older (ages 65-89 years), and oldest-old (ages 90-95 years) adults in the Louisiana Healthy Aging Study (LHAS) responded to an ope…	1	1	1	1
Gruebner, Oliver; Lowe, Sarah R.; Tracy, Melissa; Joshi, Spruha; Cerda, Magdalena; Norris, Fran H.; Subramanian, S. V.; Galea, Sandro	Mapping concentrations of posttraumatic stress and depression trajectories following Hurricane Ike	SCIENTIFIC REPORTS	2016	We investigated geographic concentration in elevated risk for a range of postdisaster trajectories of chronic posttraumatic stress symptom (PTSS) and depression symptoms in a longitudinal study (N = 561) of a Hurricane Ike affected population in Galveston and Chambers counties, TX. Using an unadjusted spatial scan statistic, we detected clusters of elevated risk of PTSS trajectories, but not depr…	1	1	1	1
González Otero, Frank	Metodología para monitoreo de la recuperación del manglar en la desembocadura del río San Cristóbal	Revista Cubana de Ciencias Forestales	2018	ABSTRACT The present work consisted of designing a methodology that allows the continues of recovery of the mangrove ecosystem, in the face of the new scenarios of climate change, with a geographic information system for monitoring and updating, from the mouth of the San Cristóbal River to the Los Colorados River, due to the deterioration of a strip of the mangrove ecosystem in the south zone of …	1	1	1	1
Yabe T., Ukkusuri S.V., C. Rao P.S.	Mobile phone data reveals the importance of pre-disaster inter-city social ties for recovery after Hurricane Maria	Applied Network Science	2019	Recent disasters have shown the existence of large variance in recovery trajectories across cities that have experienced similar damage levels. Case studies of such events reveal the high complexity of the recovery process of cities, where inter-city dependencies and intra-city coupling of social and physical systems may affect the outcomes in unforeseen ways. Despite the large implications of un…	1	1	1	1
Hopper, Thomas; Meixler, Marcia S.	Modeling Coastal Vulnerability through Space and Time	PLOS ONE	2016	Coastal ecosystems experience a wide range of stressors including wave forces, storm surge, sea-level rise, and anthropogenic modification and are thus vulnerable to erosion. Urban coastal ecosystems are especially important due to the large populations these limited ecosystems serve. However, few studies have addressed the issue of urban coastal vulnerability at the landscape scale with spatial …	1	1	1	1
Zhong R.X., Xie X.X., Luo J.C., Pan T.L., Lam W.H.K., Sumalee A.	Modeling double time-scale travel time processes with application to assessing the resilience of tranportotion systems	Transportation Research Procedia	2018	This paper proposes a double time-scale model to capture the day-to-day evolution along with the within-day variability of travel time. The proposed model can be used to evaluate short-term to long-term effects of new transport policies and construction of critical infrastructures and to analyze the resilience of road networks under disruptions. The within-day travel time variabile is modeled usi…	1	1	1	1
Czura G., Taillandier P., Tranouez P., Daudé É.	MOSAIIC: City-level agent-based traffic simulation adapted to emergency situations	Springer Proceedings in Complexity	2015	In this paper, we present MOSAIIC, an agent-based model to simulate the road traffic of a city in the context of a catastrophic event. Whether natural (cyclone, earthquake, flood) or human (industrial accident) in origin, catastrophic situations modify both infrastructures (buildings, road networks) and human behaviors, which can have a huge impact on human safety. Because the heterogeneities of …	1	1	1	1
Nateghi, Roshanak	Multi-Dimensional Infrastructure Resilience Modeling: An Application to Hurricane-Prone Electric Power Distribution Systems	IEEE ACCESS	2018	Despite the scientific consensus on the multivariate nature of resilience, the majority of the existing approaches either focus on modeling a single dimension of resilience, or model its various dimensions separately. In this paper, we propose leveraging one of the most recent advances in statistical machine learning to characterize the multivariate inoperability of an electric power distribution…	1	1	1	1
Depietri, Yaella; Dahal, Khila; McPhearson, Timon	Multi-hazard risks in New York City	NATURAL HAZARDS AND EARTH SYSTEM SCIENCES	2018	Megacities are predominantly concentrated along coastlines, making them exposed to a diverse mix of natural hazards. The assessment of climatic hazard risk to cities rarely has captured the multiple interactions that occur in complex urban systems. We present an improved method for urban multi-hazard risk assessment. We then analyze the risk of New York City as a case study to apply enhanced meth…	1	1	1	1
Reed, D. A.; Friedland, C. J.; Wang, S.; Massarra, C. C.	Multi-hazard system-level logit fragility functions	ENGINEERING STRUCTURES	2016	Fragility functions are used to represent the probability of failure of a structure or lifeline system conditional upon a hazard or set of hazards and are essential in the performance-based design process. Continuous lognormal damage fragilities are traditional, but recent formulations have implemented logit transformations from the family of generalized linear models for categorical data with a …	1	1	1	1
Sriram, Lalitha Madhavi Konila; Ulak, Mehmet Baran; Ozguven, Eren Erman; Arghandeh, Reza	Multi-Network Vulnerability Causal Model for Infrastructure Co-Resilience	IEEE ACCESS	2019	Resilience is mostly considered as a single-dimension attribute of a system. Most of the recent works on resilience treat it as a single-dimension attribute of a system or study the different dimensions of the resilience separately without considering its multi-domain nature. In this paper, we propose an advanced causal inference approach combined with machine learning to characterize the spatio-…	1	1	1	1
Meduri, Yamini	Multi-stakeholder participation in disaster recovery: A case study	HUMANITARIAN TECHNOLOGY: SCIENCE, SYSTEMS AND GLOBAL IMPACT 2016, HUMTECH2016	2016	Ever since the Indian Ocean Tsunami in 2004 and a series of disasters that followed in the last decade, triggered the nations around the world to focus on emergency relief operations. A well prepared and coordinated relief operation is required to reduce the vulnerability of the affected and bring back normalcy in the minimum possible time. The present article discusses the relief and recovery op…	1	1	1	1
Scoppetta, Cecilia	NATURAL DISASTERS AS (NEO-LIBERAL) OPPORTUNITY? DISCUSSING POST-HURRICANE KATRINA URBAN REGENERATION IN NEW ORLEANS	TEMA-JOURNAL OF LAND USE MOBILITY AND ENVIRONMENT	2016	By providing a wide literature review, post-hurricane Katrina uneven urban regeneration in New Orleans is presented here by framing it within a historical perspective in order to underline how environmental threats too often seem to be not so much "natural" but rather man-made as well as to highlight both the reasons and the ways in which, in post-disaster reconstruction, competitive growth has b…	1	1	1	1
Orton, Philip; Vinogradov, Sergey; Georgas, Nickitas; Blumberg, Alan; Lin, Ning; Gornitz, Vivien; Little, Christopher; Jacob, Klaus; Horton, Radley	New York City Panel on Climate Change 2015 Report Chapter 4: Dynamic Coastal Flood Modeling	BUILDING THE KNOWLEDGE BASE FOR CLIMATE RESILIENCY: NEW YORK CITY PANEL ON CLIMATE CHANGE 2015 REPORT	2015		1	1	1	1
Kinney, Patrick L.; Matte, Thomas; Knowlton, Kim; Madrigano, Jaime; Petkova, Elisaveta; Weinberger, Kate; Quinn, Ashlinn; Arend, Mark; Pullen, Julie	New York City Panel on Climate Change 2015 Report Chapter 5: Public Health Impacts and Resiliency	BUILDING THE KNOWLEDGE BASE FOR CLIMATE RESILIENCY: NEW YORK CITY PANEL ON CLIMATE CHANGE 2015 REPORT	2015		1	1	1	1
[No author name available]	New york city panel on climate change 2015 report executive summary	Annals of the New York Academy of Sciences	2015		1	1	1	1
Patrick, Lesley; Solecki, William; Gornitz, Vivien; Orton, Philip; Blumberg, Alan	New York City Panel on Climate Change 2019 Report Chapter 5: Mapping Climate Risk	ANNALS OF THE NEW YORK ACADEMY OF SCIENCES	2019		1	1	1	1
Zimmerman, Rae; Foster, Sheila; Gonzalez, Jorge E.; Jacob, Klaus; Kunreuther, Howard; Petkova, Elisaveta P.; Tollerson, Ernest	New York City Panel on Climate Change 2019 Report Chapter 7: Resilience Strategies for Critical Infrastructures and Their Interdependencies	ANNALS OF THE NEW YORK ACADEMY OF SCIENCES	2019		1	1	1	1
Colon-Ramos, U.; Quinones-Vega, D.; Roess, A.	Nutrition analysis of household food commodities distributed in Puerto Rico after Hurricane Maria.	Current Developments in Nutrition	2018	Objective. Following a Presidential Disaster Declaration, federal agencies are supposed to work together to align food choices for disaster feeding to meet Dietary Guidelines for Americans (DGA). Federal recovery efforts were criticized for providing foods of poor nutritional quality during their relief efforts to Puerto Rico (PR). This analysis documents the nutritional quality of federal food c…	1	1	1	1
Grontoft, Terje	Observed Recent Change in Climate and Potential for Decay of Norwegian Wood Structures	CLIMATE	2019	The wood rot decay of structures and buildings in Norway represents high costs. This paper reports the observed trends for the potential rot decay of Norwegian wood structures in the cities of Oslo and Bergen over the recent 55 years, calculated as the "wood rot climate index" developed by Scheffer, and compares the reports with previous reported values based on climate change modelling. The obse…	1	1	1	1
Aly, Aly Mousaad; Abburu, Srinivasa	On the Design of High-Rise Buildings for Multihazard: Fundamental Differences between Wind and Earthquake Demand	SHOCK AND VIBRATION	2015	In the past few decades, high-rise buildings have received a renewed interest in many city business locations, where land is scarce, as per their economics, sustainability, and other benefits. Taller and taller towers are being built everywhere in the world. However, the increased frequency of multihazard disasters makes it challenging to balance between a resilient and sustainable construction. …	1	1	1	1
Alcántara-Ayala I.	On the historical account of disastrous landslides in Mexico: The challenge of risk management and disaster prevention	Advances in Geosciences	2008	Landslides disasters in Mexico caused more than 3500 deaths between 1935 and 2006. Such disasters have been mainly associated to intense precipitation events derived from hurricanes, tropical storms and their interactions with cold fronts, although earthquake triggered landslides have also occurred to a lesser extent. The impact of landsliding in Mexico is basically determined by the geomorphic f…	1	1	1	1
White S.S.	Out of the rubble and towards a sustainable future: The "greening" of Greensburg, Kansas	Sustainability	2010	Following a devastating tornado there in 2007, the tiny city of Greensburg, Kansas has engaged in a sustainability-oriented recovery process through which it hopes to serve as a model for other communities planning for a sustainable future. This article uses innovation theory to consider how and why the sustainability focus emerged in Greensburg and to explore the potential transferability of tho…	1	1	1	1
Cambaza, Edgar; Mongo, Edson; Anapakala, Elda; Nhambire, Robina; Singo, Jacinto; Machava, Edsone	Outbreak of Cholera Due to Cyclone Kenneth in Northern Mozambique, 2019	INTERNATIONAL JOURNAL OF ENVIRONMENTAL RESEARCH AND PUBLIC HEALTH	2019	Cyclone Kenneth was the strongest in the recorded history of the African continent. It landed in the Cabo Delgado province in northern Mozambique on 25 April 2019, causing 45 deaths, destroying approximately 40,000 houses, and leaving 374,000 people in need for assistance, most at risk of acquiring waterborne diseases such as cholera. This short article aims to explain how the resulting cholera o…	1	1	1	1
De Luca, Paolo; Harpham, Colin; Wilby, Robert L.; Hillier, John K.; Franzke, Christian L. E.; Leckebusch, Gregor C.	Past and Projected Weather Pattern Persistence with Associated Multi-Hazards in the British Isles	ATMOSPHERE	2019	Hazards such as heatwaves, droughts and floods are often associated with persistent weather patterns. Atmosphere-Ocean General Circulation Models (AOGCMs) are important tools for evaluating projected changes in extreme weather. Here, we demonstrate that 2-day weather pattern persistence, derived from the Lamb Weather Types (LWTs) objective scheme, is a useful concept for both investigating climat…	1	1	1	1
Peng B., Meng Z., Huang Q., Wang C.	Patch similarity convolutional neural network for urban flood extent mapping using bi-temporal satellite multispectral imagery	Remote Sensing	2019	Urban flooding is a major natural disaster that poses a serious threat to the urban environment. It is highly demanded that the flood extent can be mapped in near real-time for disaster rescue and relief missions, reconstruction efforts, and financial loss evaluation. Many efforts have been taken to identify the flooding zones with remote sensing data and image processing techniques. Unfortunatel…	1	1	1	1
Wang, Qi; Taylor, John E.	Patterns and Limitations of Urban Human Mobility Resilience under the Influence of Multiple Types of Natural Disaster	PLOS ONE	2016	Natural disasters pose serious threats to large urban areas, therefore understanding and predicting human movements is critical for evaluating a population's vulnerability and resilience and developing plans for disaster evacuation, response and relief. However, only limited research has been conducted into the effect of natural disasters on human mobility. This study examines how natural disaste…	1	1	1	1
Boon, Helen Joanna	Perceptions of climate change risk in four disaster-impacted rural Australian towns	REGIONAL ENVIRONMENTAL CHANGE	2016	Australia, a country which has regularly experienced various natural disasters, is now set to face more intense and frequent disasters in the twenty-first century as a result of climate change. Prior research indicates that in Australia, the perceived risks of climate change are mixed and becoming less prevalent across rural and urban locations, posing a threat to the public's adoption of mitigat…	1	1	1	1
Botzen, W. J. Wouter; Michel-Kerjan, Erwann; Kunreuther, Howard; de Moel, Hans; Aerts, Jeroen C. J. H.	Political affiliation affects adaptation to climate risks: Evidence from New York City	CLIMATIC CHANGE	2016	Research reveals that liberals and conservatives in the United States diverge about their beliefs regarding climate change. We show empirically that political affiliation also matters with respect to climate related risks such as flooding from hurricanes. Our study is based on a survey conducted 6 months after Superstorm Sandy in 2012 of over 1,000 residents in flood-prone areas in New York City.…	1	1	1	1
Napawan, N. Claire; Snyder, Brett	Porosity: Networking Cities for Changing Climate	ARCHITECTURE_MPS	2014	On October 28th 2013 Hurricane Sandy hit land on the East Coast of the United States. The deadliest storm to hit the country since 2005 it caused tens of billions of dollars in damage, destroyed thousands of homes, left millions without electric service, and caused 117 deaths in the United States, including 53 in New York, making Sandy the most life costly hurricane to hit the United States mainl…	1	1	1	1
Eadie, Pauline; Su, Yvonne	Post-disaster social capital: trust, equity, bayanihan and Typhoon Yolanda	DISASTER PREVENTION AND MANAGEMENT	2018	Purpose The purpose of this paper is to explore the impact of disaster rehabilitation interventions on bonding social capital in the aftermath of Typhoon Yolanda.Design/methodology/approach The data from the project are drawn from eight barangays in Tacloban City, the Philippines. Local residents and politicians were surveyed and interviewed to examine perceptions of resilience and community self…	1	1	1	1
Zaninetti J.-M.	Post-disaster urban adaptation: New Orleans' settlement adjustments [Adaptation urbaine post-catastrophe: la recomposition territoriale de La Nouvelle Orléans]	CyberGeo	2013	New Orleans' post-Katrina disaster recovery is still incomplete. However, settlement adjustments display already a "second-order" adaptation pattern to the persistent hurricane hazard. The "second-order" adaptation concept encompasses those adjustments that result from individual household decision instead of planned action by government's decision. However, New Orleans is still reluctant to admi…	1	1	1	1
Dominianni, Christine; Ahmed, Munerah; Johnson, Sarah; Blum, Micheline; Ito, Kazuhiko; Lane, Kathryn	Power Outage Preparedness and Concern among Vulnerable New York City Residents	JOURNAL OF URBAN HEALTH-BULLETIN OF THE NEW YORK ACADEMY OF MEDICINE	2018	Power outages can impact health, and certain populations may be more at risk. Personal preparedness may reduce impacts, but information on power outage preparedness and risk perception among vulnerable populations is limited. We examined power outage preparedness and concern among New York City residents, including vulnerable populations defined as older adults (65years), and respondents with hou…	1	1	1	1
Zamim S.K., Faraj N.S., Aidan I.A., Al-Zwainy F.M.S., Abdul Qader M.A., Mohammed I.A.	Prediction of dust storms in construction projects using intelligent artificial neural network technology	Periodicals of Engineering and Natural Sciences	2019	Sandstorms (dust storms) are considered the most events which cause destructive and costly damages in lots of desert regions. These sandstorms may be a reason of huge disasters or damages on environmental as well as health aspects. The aim of this paper is to develop a mathematical model for predicting the Dust Storm in Republic of Iraq using Artificial Neural Network (ANN) technique. As a case s…	1	1	1	1
Chandrasekar, V.; Chen, Haonan; Philips, Brenda	Principles of High-Resolution Radar Network for Hazard Mitigation and Disaster Management in an Urban Environment	JOURNAL OF THE METEOROLOGICAL SOCIETY OF JAPAN	2018	The center for the Collaborative Adaptive Sensing of the Atmosphere (CASA) Dallas-Fort Worth (DFW) Urban Demonstration Network consists of a high-resolution X-band radar network and a National Weather Service S-band radar system (i.e., KFWS radar). On the basis of these radars, CASA has developed an end-to-end warning system that includes sensors, software architecture, products, data disseminati…	1	1	1	1
Roezer, Viktor; Kreibich, Heidi; Schroeter, Kai; Mueller, Meike; Sairam, Nivedita; Doss-Gollin, James; Lall, Upmanu; Merz, Bruno	Probabilistic Models Significantly Reduce Uncertainty in Hurricane Harvey Pluvial Flood Loss Estimates	EARTHS FUTURE	2019	Pluvial flood risk is mostly excluded in urban flood risk assessment. However, the risk of pluvial flooding is a growing challenge with a projected increase of extreme rainstorms compounding with an ongoing global urbanization. Considered as a flood type with minimal impacts when rainfall rates exceed the capacity of urban drainage systems, the aftermath of rainfall-triggered flooding during Hurr…	1	1	1	1
Borja Baeza, Roberto Carlos; Alcántara Ayala, Irasema	Procesos de remoción en masa y riesgos asociados en Zacapoaxtla, Puebla	Investigaciones geográficas	2004	The mountainous relief of Mexico enhances naturally the occurrence of mass movement processes. However, hundreds of failures occurred in October 1999, as a result of an extreme precipitation event originated by a tropical storm. Zacapoaxtla, in addition to other municipalities, such as Teziutlan, Totomoxtla, Zapotitlán de Méndez, Tlatlauquitepec, etc. was severely affected by these phenomena. The…	1	1	1	1
Baade, Robert A.; Matheson, Victor A.	Professional sports, hurricane katrina, and the economic redevelopment of new orleans	CONTEMPORARY ECONOMIC POLICY	2007	Hurricane Katrina devastated the city of New Orleans in late August 2005, resulting in damage to much of the city's sports infrastructure and the departure of both of New Orleans' major-league professional sports teams, the National Football League Saints and the National Basketball Association Hornets. What should the city provide in the way of financial accommodation to encourage them to return…	1	1	1	1
Lowe, Sarah R.; Sampson, Laura; Gruebner, Oliver; Galea, Sandro	Psychological Resilience after Hurricane Sandy: The Influence of Individual- and Community-Level Factors on Mental Health after a Large-Scale Natural Disaster	PLOS ONE	2015	Several individual-level factors are known to promote psychological resilience in the aftermath of disasters. Far less is known about the role of community-level factors in shaping postdisaster mental health. The purpose of this study was to explore the influence of both individual- and community-level factors on resilience after Hurricane Sandy. A representative sample of household residents (N …	1	1	1	1
Ursano, Robert J.; Fullerton, Carol S.; Weisaeth, Lars; Raphael, Beverly	Public health and disaster mental health: preparing, responding, and recovering	TEXTBOOK OF DISASTER PSYCHIATRY	2007		1	1	1	1
Hernandez, Diana; Chang, David; Hutchinson, Carole; Hill, Evanah; Almonte, Amenda; Burns, Rachel; Shepard, Peggy; Gonzalez, Ingrid; Reissig, Nora; Evans, David	Public Housing on the Periphery: Vulnerable Residents and Depleted Resilience Reserves post-Hurricane Sandy	JOURNAL OF URBAN HEALTH-BULLETIN OF THE NEW YORK ACADEMY OF MEDICINE	2018	HurricaneSandy was the greatest natural disaster to ever impact public housing residents in New York City. It affected approximately 80,000 residents in 400 buildings in 33 developments throughout the city. The storm left residents without power, heat, or running water, yet many chose not to evacuate. This qualitative study was conducted to understand the impact of Sandy among this socially, phys…	1	1	1	1
McConnell, Claire; Bertolin, Chiara	Quantifying Environmental Impacts of Temporary Housing at the Urban Scale: Intersection of Vulnerability and Post-Hurricane Relief in New Orleans	INTERNATIONAL JOURNAL OF DISASTER RISK SCIENCE	2019	The increasing risk and exposure of people and assets to natural hazards and disasters suggests an increasing need for temporary housing following disasters. Resilience to natural hazards is dependent on the resources available to families or communities to prepare for and mitigate risk, influenced by social vulnerability. This study seeks to quantify the total environmental impact of temporary h…	1	1	1	1
Wang, Qi; Taylor, John E.	Quantifying Human Mobility Perturbation and Resilience in Hurricane Sandy	PLOS ONE	2014	Human mobility is influenced by environmental change and natural disasters. Researchers have used trip distance distribution, radius of gyration of movements, and individuals' visited locations to understand and capture human mobility patterns and trajectories. However, our knowledge of human movements during natural disasters is limited owing to both a lack of empirical data and the low precisio…	1	1	1	1
Fussell, Elizabeth; Sastry, Narayan; VanLandingham, Mark	Race, socioeconomic status, and return migration to New Orleans after Hurricane Katrina	POPULATION AND ENVIRONMENT	2010	Hurricane Katrina struck New Orleans on the 29th of August 2005 and displaced virtually the entire population of the city. Soon after, observers predicted the city would become whiter and wealthier as a result of selective return migration, although challenges related to sampling and data collection in a post-disaster environment have hampered evaluation of these hypotheses. In this article, we i…	1	1	1	1
Kryvasheyeu, Yury; Chen, Haohui; Obradovich, Nick; Moro, Esteban; Van Hentenryck, Pascal; Fowler, James; Cebrian, Manuel	Rapid assessment of disaster damage using social media activity	SCIENCE ADVANCES	2016	Could social media data aid in disaster response and damage assessment? Countries face both an increasing frequency and an increasing intensity of natural disasters resulting from climate change. During such events, citizens turn to social media platforms for disaster-related communication and information. Social media improves situational awareness, facilitates dissemination of emergency informa…	1	1	1	1
Trogrlic, Robert Sakic; Rijke, Jeroen; Dolman, Nanco; Zevenbergen, Chris	Rebuild by Design in Hoboken: A Design Competition as a Means for Achieving Flood Resilience of Urban Areas through the Implementation of Green Infrastructure	WATER	2018	The Rebuild by Design (RBD) competition was launched after the devastating impact of Hurricane Sandy, and the winning designs have put a significant emphasis on green infrastructure (GI) as a means of achieving flood resilience in urban areas. Previous research in the field of urban stormwater management indicates that wide-spread implementation of GI remains a challenge, largely due to a lack of…	1	1	1	1
Fleming, Billy	Rebuild by Design in New York City: Introducing the Context of the Competition and Considering a Literature Review on Disaster Planning and Resilience Theory	RI VISTA-RICERCHE PER LA PROGETTAZIONE DEL PAESAGGIO	2017	Rebuild by Design was a four-stage, interdisciplinary design competition aimed at bolstering the resilience of the New York region after Hurricane Sandy. The competition included ten multi-disciplinary teams, each of which worked within a distinct neighbourhood or city within the Sandy-affected region. Six of these teams were awarded a disproportionate share of $1 billion in Community Development…	1	1	1	1
Fleming, Billy_x000D_	Rebuild by Design' in New York City: Investigating the Competition Process and Discussing Its Outcomes	Ri Vista-Ricerche Per La Progettazione Del Paesaggio	2017	Rebuild by Design was a four-stage, interdisciplinary design competition aimed at bolstering the resilience of the New York region after Hurricane Sandy. This paper explores the extent to which a design competition like Rebuild by Design can be considered a viable form of disaster recovery. This includes the use of twenty-three key informant interviews conducted with the principal actors involved…	1	1	1	1
McMillen, Heather; Campbell, Lindsay K.; Svendsen, Erika S.; Reynolds, Renae	Recognizing Stewardship Practices as Indicators of Social Resilience: In Living Memorials and in a Community Garden	SUSTAINABILITY	2016	Resilience theory has received increased attention from researchers across a range of disciplines who have developed frameworks and articulated categories of indicators; however, there has been less discussion of how to recognize, and therefore support, social resilience at the community level, especially in urban areas. The value of urban environmental stewardship for supporting social-ecologica…	1	1	1	1
Kates, R. W.; Colten, C. E.; Laska, S.; Leatherman, S. P.	Reconstruction of New Orleans after Hurricane Katrina: A research perspective	PROCEEDINGS OF THE NATIONAL ACADEMY OF SCIENCES OF THE UNITED STATES OF AMERICA	2006	Four propositions drawn from 60 years of natural hazard and reconstruction research provide a comparative and historical perspective on the reconstruction of New Orleans after Hurricane Katrina. Decisions taken over its 288-year history that have made New Orleans so vulnerable to Katrina reflect a long-term pattern of societal response to hazard events-reducing consequences to relatively frequent…	1	1	1	1
Aguilar-Barajas I., Ramirez A.I.	Recovering of the Monterrey Metropolitan Area, Mexico, After Hurricane Alex (2010): The Role of the Nuevo Leon State Reconstruction Council	Frontiers in Environmental Science	2019	The Monterrey Metropolitan Area (MMA), strategically located in Northeastern Mexico, has a population of over 4.5 million people. The metropolis is the second largest economic center in the country, only after Mexico City, and maintains a key role in the Mexico-US trade corridor. Thus, the issue of urban resilience to extreme weather events is a matter of national security and not only a local co…	1	1	1	1
Fussell, Elizabeth; Curtis, Katherine J.; DeWaard, Jack	Recovery migration to the City of New Orleans after Hurricane Katrina: a migration systems approach	POPULATION AND ENVIRONMENT	2014	Hurricane Katrina's effect on the population of the City of New Orleans provides a model of how severe weather events, which are likely to increase in frequency and strength as the climate warms, might affect other large coastal cities. Our research focuses on changes in the migration system-defined as the system of ties between Orleans Parish and all other U.S. counties-between the pre-disaster …	1	1	1	1
Chan, Joana; DuBois, Bryce; Tidball, Keith G.	Refuges of local resilience: Community gardens in post-Sandy New York City	URBAN FORESTRY & URBAN GREENING	2015	Community gardens have historically played an important role in the social ecological resilience of New York City (NYC). These public-access communal gardens not only support flora and fauna to enhance food security and ecosystem services, but also foster communities of practice which nurture the restorative and communal aspects of this civic ecology practice. After NYC communities were devastate…	1	1	1	1
Wu, Xianhua; Cao, Yanli; Gao, Ge; Zou, Yi; Guo, Ji	Relationship Among Public Cognition, Perceived Value, and Meteorological Service Satisfaction	TROPICAL CONSERVATION SCIENCE	2019	Clarifying the relationship between public cognition and satisfaction with meteorological service is an important way to adapt to and mitigate climate change. This article first proposes an innovative concept on public meteorological cognition. Also, based on the survey data from 3,029 questionnaires on public cognition of meteorological disasters in Shenzhen city of China, the relationship among…	1	1	1	1
Ghaffarian, Saman; Kerle, Norman; Filatova, Tatiana	Remote Sensing-Based Proxies for Urban Disaster Risk Management and Resilience: A Review	REMOTE SENSING	2018	Rapid increase in population and growing concentration of capital in urban areas has escalated both the severity and longer-term impact of natural disasters. As a result, Disaster Risk Management (DRM) and reduction have been gaining increasing importance for urban areas. Remote sensing plays a key role in providing information for urban DRM analysis due to its agile data acquisition, synoptic pe…	1	1	1	1
Lu, Linjun; Lu, Qing-Chang; Rahman, A. B. M. Sertajur	Residence and Job Location Change Choice Behavior under Flooding and Cyclone Impacts in Bangladesh	SUSTAINABILITY	2015	Climate change enters significantly into and is shown to be a direct determinant of residence and job location change decisions. Understanding of how people's residence and job location change choice behavior is affected and thus responds to the impacts of climate change is essential for transportation planners and adaptation decision makers. As an addition to the current literature, the main pur…	1	1	1	1
Afifi, Zulfahmi; Chu, Hone-Jay; Kuo, Yen-Lien; Hsu, Yung-Chia; Wong, Hock-Kiet; Ali, Muhammad Zeeshan	Residential Flood Loss Assessment and Risk Mapping from High-Resolution Simulation	WATER	2019	Since the patterns of residential buildings in the urban area are small-sized and dispersed, this study proposes a high-resolution flood loss and risk assessment model to analyze the direct loss and risk impacts caused by floods. The flood inundation simulation with a fine digital elevation model (DEM) provides detailed estimations of flood-inundated areas and their corresponding inundation depth…	1	1	1	1
Ryu J., Park H.	Resilience assessment for interdependent water supply systems based on a system dynamics model	WIT Transactions on Ecology and the Environment	2018	Recent catastrophic events such as Hurricane Katrina have highlighted the importance of interdependency to result in cascading effect among critical infrastructures. Previous studies investigated and categorized the interdependency of critical infrastructures based on qualitative consideration and case studies. However, it is still necessary to approach this quantitatively. The main purpose of th…	1	1	1	1
Lochhead, Helen	Resilience by design: can innovative processes deliver more?	INTERNATIONAL HIGH-PERFORMANCE BUILT ENVIRONMENT CONFERENCE - A SUSTAINABLE BUILT ENVIRONMENT CONFERENCE 2016 SERIES (SBE16), IHBE 2016	2017	In the wake of Hurricane Sandy, with more frequent extreme weather events and rising sea level in progress, addressing the vulnerability of US coastal cities and towns has become a matter of urgency. But out of disasters can come opportunities for innovation. Post-Sandy, a range of new initiatives, tools, policies, governance frameworks and incentives are being tested, including competition proce…	1	1	1	1
Wang, Qi; Taylor, John E.	Resilience of human mobility under the influence of typhoons	DEFINING THE FUTURE OF SUSTAINABILITY AND RESILIENCE IN DESIGN, ENGINEERING AND CONSTRUCTION	2015	Climate change has intensified tropical cyclones, resulting in several recent catastrophic hurricanes and typhoons. Such disasters impose threats on populous coastal urban areas, and therefore, understanding and predicting human movements plays a critical role in evaluating vulnerability and resilience of human society and developing plans for disaster evacuation, response and relief. Despite its…	1	1	1	1
Sharifi, Ayyoob; Yamagata, Yoshiki	Resilient urban planning: Major principles and criteria	INTERNATIONAL CONFERENCE ON APPLIED ENERGY, ICAE2014	2014	The notion of resilience is rapidly gaining ground in the urban sustainability literature. The frequency of recent incidents including natural disasters such as earthquakes, tsunamis, and hurricanes, and also difficulties caused by the economic downturn has highlighted the vulnerability of human settlements and makes the appropriate consideration of resilience in the planning for future of urban …	1	1	1	1
Rodríguez-Herrera, América; Ruz-Vargas, Manuel; Hernández-Rodríguez, Berenise	Riesgo y vulnerabilidad en Llano Largo, Acapulco: la tormenta Henriette	Economía, sociedad y territorio	2012	This article discusses the social experience generated from risk, out of the devastation caused by Tropical Storm Henriette in 2007, in the various settlements and housing developments and other sectors of Llano Largo and surrounding area located in the iconic Zona Diamante (Diamond Zone), of Acapulco city. It addresses disaster management by identifying the actors involved, affected population, …	1	1	1	1
Zhang, Jiayang; Chen, Yangbo	Risk Assessment of Flood Disaster Induced by Typhoon Rainstorms in Guangdong Province, China	SUSTAINABILITY	2019	China's coastal areas suffer from typhoon attacks every year. Rainstorms induced by typhoons characteristically are high intensity with a large amount of rain and usually induce floods and waterlogging in the affected area. Guangdong province has the highest frequency of typhoon hits in China. It has a special geographical position as well as unique climatic features, but the typhoon flood disast…	1	1	1	1
Lu, Yi; Ren, Fumin; Zhu, Weijun	Risk zoning of typhoon disasters in Zhejiang Province, China	NATURAL HAZARDS AND EARTH SYSTEM SCIENCES	2018	In this paper, typhoon simply means tropical cyclone. As risk is future probability of hazard events, when estimated future probability is the same as historical probability for a specific period, we can understand risk by learning from past events. Based on precipitation and wind data over the mainland of China during 1980-2014 and disaster and social data at the county level in Zhejiang Provinc…	1	1	1	1
Pradhan, Biswajeet; Moneir, Ahmed Ali Alazhari; Jena, Ratiranjan	Sand dune risk assessment in Sabha region, Libya using Landsat 8, MODIS, and Google Earth Engine images	GEOMATICS NATURAL HAZARDS & RISK	2018	Globally, sand dunes are a major environmental problem that causes damage to urban areas, transportation, and population. The current study proposes a comprehensive investigation on sand dune risk modeling in Sabha located in the southwestern part of Libya. Data from various sources were collected and prepared in a GIS database. Data from 2016 were used to derive several controlling factors, such…	1	1	1	1
Roman, Miguel O; Stokes, Eleanor C; Shrestha, Ranjay; Wang, Zhuosen; Schultz, Lori; Carlo, Edil A Sepulveda; Sun, Qingsong; Bell, Jordan; Molthan, Andrew; Kalb, Virginia; Ji, Chuanyi; Seto, Karen C; McClain, Shanna N; Enenkel, Markus	Satellite-based assessment of electricity restoration efforts in Puerto Rico after Hurricane Maria.	PloS one	2019	A real-time understanding of the distribution and duration of power outages after a major disaster is a precursor to minimizing their harmful consequences. Here, we develop an approach for using daily satellite nighttime lights data to create spatially disaggregated power outage estimates, tracking electricity restoration efforts after disasters strike. In contrast to existing utility data, these…	1	1	1	1
Tidball, Keith G.	Seeing the forest for the trees: hybridity and social-ecological symbols, rituals and resilience in postdisaster contexts	ECOLOGY AND SOCIETY	2014	The role of community-based natural resources management in the form of "greening" after large scale system shocks and surprises is argued to provide multiple benefits via engagement with living elements of social-ecological systems and subsequent enhanced resilience at multiple scales. The importance of so-called social-ecological symbols, especially the potent hybrid symbols of trees and their …	1	1	1	1
Suh, Seung-Won; Kim, Hyeon-Jeong	Simulation of Wave Overtopping and Inundation over a Dike Caused by Typhoon Chaba at Marine City, Busan, Korea	JOURNAL OF COASTAL RESEARCH	2018	This study follows up previous research on simulating the wave-induced overtopping of coastal dikes by incorporating the empirical formulas of EurOtop version 2007 into the storm surge model ADCIRC + SWAN. Hindcasting simulations were performed for the wave overtopping and inundation induced by Typhoon Chaba along the dike of Marine City, South Korea, in 2016. The simulation results showed that t…	1	1	1	1
Schwan, Susanne; Yu, Xiaohua	Social protection as a strategy to address climate-induced migration	INTERNATIONAL JOURNAL OF CLIMATE CHANGE STRATEGIES AND MANAGEMENT	2018	Purpose - This paper aims to discuss the roles of social protection in reducing and facilitating climate-induced migration. Social protection gained attention in the international climate negotiations with the establishment of the Warsaw International Mechanism for Loss and Damage. Yet, its potential to address migration, considered as a key issue in the loss and damage debate, has not been suffi…	1	1	1	1
de Sherbinin A., Bardy G.	Social vulnerability to floods in two coastal megacities: New York City and Mumbai	Vienna Yearbook of Population Research	2015	In this paper we assess dierential exposure to flooding in two coastal megacities, New York and Mumbai, both of which suered major flood-related disasters in the past decade. Specifically, we examine whether the most exposed populations are also the most socially vulnerable. First, we developed Social Vulnerability Indices (SoVIs) for each city with census data. We then overlaid the SoVI scores o…	1	1	1	1
Lewis, Joshua A.; Zipperer, Wayne C.; Ernstson, Henrik; Bernik, Brittany; Hazen, Rebecca; Elmqvist, Thomas; Blum, Michael J.	Socioecological disparities in New Orleans following Hurricane Katrina	ECOSPHERE	2017	Despite growing interest in urban resilience, remarkably little is known about vegetation dynamics in the aftermath of disasters. In this study, we examined the composition and structure of plant communities across New Orleans (Louisiana, USA) following catastrophic flooding triggered by levee failures during Hurricane Katrina in 2005. Focusing on eight neighborhoods that span a range of demograp…	1	1	1	1
Dominoni, Annalisa; Quaquaro, Benedetto; Fairburn, Susan	Space4Inspiration: Survival Lab. Designing Countermeasures for Natural Disasters	DESIGN JOURNAL	2017	The advances made for spaceflight have influenced almost every aspect of modern life on Earth through spin-off technologies. Looking at the Space environmental context and the crew dynamics we can gain insights and inspiration into how to manage stressful and unpredictable emergency situations. In this paper we enquire into ways that design can help generate countermeasures to enhance our resilie…	1	1	1	1
Prawiranegara, Mirwansyah	Spatial Multi-Criteria Analysis (SMCA) For Basin-Wide Flood Risk Assessment As A Tool In Improving Spatial Planning And UrbanResilience Policy Making: A Case Study Of Marikina River Basin, Metro Manila - Philippines	RESILIENT CITIES: BEYOND MITIGATION, PREPAREDNESS, RESPONSE, AND RECOVERY (CITIES 2013 INTERNATIONAL SEMINAR)	2014	The Philippines is one of the most natural hazard prone countries in the world, especially for water-related disasters (floods and landslides) triggered by typhoon. This study is motivated by the extreme flooding incidence in Metro Manila and surrounding areas in September 2009 during the most devastating typhoon to hit the country named as Tropical Storm Ondoy. Highly urbanized cities of Metro M…	1	1	1	1
Dunlap, Eloise; Graves, Jennifer; Benoit, Ellen	Stages of drug market change during disaster: Hurricane Katrina and reformulation of the New Orleans drug market	INTERNATIONAL JOURNAL OF DRUG POLICY	2012	Background: In recent years, numerous weather disasters have crippled many cities and towns across the United States of America. Such disasters present a unique opportunity for analyses of the disintegration and reformulation of drug markets. Disasters present new facts which cannot be "explained" by existing theories. Recent and continuing disasters present a radically different picture from tha…	1	1	1	1
Sirey, Jo Anne; Berman, Jacquelin; Halkett, Ashley; Giunta, Nancy; Kerrigan, Janice; Raeifar, Elmira; Artis, Amanda; Banerjee, Samprit; Raue, Patrick J.	Storm Impact and Depression Among Older Adults Living in Hurricane Sandy-Affected Areas	DISASTER MEDICINE AND PUBLIC HEALTH PREPAREDNESS	2017	Objective Research on the impact of natural disasters on the mental health of older adults finds both vulnerabilities and resilience. We report on the rates of clinically significant depression among older adults (aged 60 years) living in areas affected by Hurricane Sandy in 2012 and the factors associated with mental health need.Methods The Sandy Mobilization, Assessment, Referral and Treatment …	1	1	1	1
Takagi, Hiroshi; Li, Siyang; de Leon, Mario; Esteban, Miguel; Mikami, Takahito; Matsumaru, Ryo; Shibayama, Tomoya; Nakamura, Ryota	Storm surge and evacuation in urban areas during the peak of a storm	COASTAL ENGINEERING	2016	The present paper examines the impact of floodwater caused by the storm surge brought about by Typhoon Haiyan in 2013, focusing on downtown Tacloban in Leyte Island, the Philippines. A reliable numerical model for predicting such flooding was developed by calibrating the results of field investigations, including footage from a video clip taken during the storm surge. The simulation reveals that …	1	1	1	1
Granger K.J., Smith D.I.	Storm tide impact and consequence modelling: Some preliminary observations	Mathematical and Computer Modelling	1995	The rapid growth of urban development in coastal areas of Queensland (Australia) has significantly increased the number of people exposed to the risk of storm tides generated by tropical cyclones. To gain a better understanding of the vulnerability and risks faced by those communities, impact and consequence modelling techniques originally developed for river flooding hazards have been modified t…	1	1	1	1
Loftis, Derek; Forrest, David; Katragadda, Sridhar; Spencer, Kyle; Organski, Tammie; Nguyen, Cuong; Rhee, Sokwoo	StormSense: A New Integrated Network of IoT Water Level Sensors in the Smart Cities of Hampton Roads, VA.	Marine Technology Society journal	2018	Propagation of cost-effective water level sensors powered through the Internet of Things (IoT) has expanded the available offerings of ingestible data streams at the disposal of modern smart cities. StormSense is an IoT-enabled inundation forecasting research initiative and an active participant in the Global City Teams Challenge seeking to enhance flood preparedness in the smart cities of Hampto…	1	1	1	1
Gopalakrishnan, Tharani; Hasan, Md Kamrul; Haque, A. T. M. Sanaul; Jayasinghe, Sadeeka Layomi; Kumar, Lalit	Sustainability of Coastal Agriculture under Climate Change	SUSTAINABILITY	2019	Climatic and non-climatic stressors, such as temperature increases, rainfall fluctuations, population growth and migration, pollution, land-use changes and inadequate gender-specific strategies, are major challenges to coastal agricultural sustainability. In this paper, we discuss all pertinent issues related to the sustainability of coastal agriculture under climate change. It is evident that so…	1	1	1	1
Sosa, Eduardo M.; Thompson, Gregory J.; Barbero, Ever J.	Testing of Full-Scale Inflatable Plug for Flood Mitigation in Tunnels	TRANSPORTATION RESEARCH RECORD	2014	The protection of high-risk underwater and underground assets, such as rail and road tunnels, is a high priority. Disasters and extraordinary events can significantly disrupt the functionality of such critical civil infrastructure. Events such as the 2012 flooding of New York City, when Hurricane Sandy caused seven subway tunnels and three vehicular tunnels to flood and remain inoperable for seve…	1	1	1	1
Cepeda, Alice; Saint Onge, Jarron M.; Kaplan, Charles; Valdez, Avelardo	The Association Between Disaster-Related Experiences and Mental Health Outcomes Among Drug Using African American Hurricane Katrina Evacuees	COMMUNITY MENTAL HEALTH JOURNAL	2010	This article provides a detailed examination of the relationship between disaster-related experiences and mental health outcomes among a sample of drug using African American Hurricane Katrina evacuees. Face-to-face structured interviews were administered to Hurricane Katrina evacuees (n = 350) residing in voucher assisted apartment complexes in Houston, Texas (2006-2007). We use Ordinary Least S…	1	1	1	1
Ben-Ezra, Menachem; Palgi, Yuval; Hamama-Raz, Yaira; Rubin, G. James; Goodwin, Robin	The Association of Disaster-Related Experiences and Self-Reported Recollections of National Trauma With Posttraumatic Stress Disorder Symptoms Following Hurricane Sandy	JOURNAL OF CLINICAL PSYCHIATRY	2013		1	1	1	1
Rodolfo, Kelvin S.; Lagmay, A. Mahar F.; Eco, Rodrigo C.; Herrero, Tatum Miko L.; Mendoza, Jerico E.; Minimo, Likha G.; Santiago, Joy T.	The December 2012 Mayo River debris flow triggered by Super Typhoon Bopha in Mindanao, Philippines: lessons learned and questions raised	NATURAL HAZARDS AND EARTH SYSTEM SCIENCES	2016	Category 5 Super Typhoon Bopha, the world's worst storm of 2012, formed abnormally close to the Equator, and its landfall on Mindanao set the record proximity to the Equator for its category. Its torrential rains generated an enormous debris flow in the Mayo River watershed that swept away much of the village Andap in the New Bataan municipality, burying areas under rubble as thick as 9m and kill…	1	1	1	1
Nelson, C.B.; Steckler, B.D.; Stamberger, J.A.	The Evolution of Hastily Formed Networks for Disaster Response: Technologies, Case Studies, and Future Trends	2011 IEEE Global Humanitarian Technology Conference	2011	Providing communications during disaster relief continues to be a significant challenge. Difficulties associated with communications between responders, disparate agencies and the outside world continue to plague disaster response efforts. Modern disaster response often requires the transmission of various information including text, voice, video and other types of data. One way of providing comm…	1	1	1	1
Hoeferlin, Derek James; Seidman, Karl	THE FRANZ BUILDING: A Strong Advocation for Adaptive Re-Use in Post-Katrina New Orleans	JOURNAL OF GREEN BUILDING	2009	In 2007 the Good Work Network(1) (GWN), a 501(c)(3) micro-enterprise development organization, purchased the historic Franz Building (Fig. 1) at 2016 Oretha Castle Haley Boulevard (O.C. Haley) in New Orleans, Louisiana and will renovate it to house expanded business support and incubation services along with several retail incubator storefronts. Established in 2000, GWN provides training, technic…	1	1	1	1
Gruebner, Oliver; Lowe, Sarah R.; Sampson, Laura; Galea, Sandro	The geography of post-disaster mental health: spatial patterning of psychological vulnerability and resilience factors in New York City after Hurricane Sandy	INTERNATIONAL JOURNAL OF HEALTH GEOGRAPHICS	2015	Background: Only very few studies have investigated the geographic distribution of psychological resilience and associated mental health outcomes after natural or man made disasters. Such information is crucial for location-based interventions that aim to promote recovery in the aftermath of disasters. The purpose of this study therefore was to investigate geographic variability of (1) posttrauma…	1	1	1	1
HERMES, LG; WITT, A; SMITH, SD; KLINGLEWILSON, D; MORRIS, D; STUMPF, GJ; EILTS, MD	THE GUST-FRONT DETECTION AND WIND-SHIFT ALGORITHMS FOR THE TERMINAL DOPPLER WEATHER RADAR SYSTEM	JOURNAL OF ATMOSPHERIC AND OCEANIC TECHNOLOGY	1993	The Federal Aviation Administration's Terminal Doppler Weather Radar (TDWR) system was primarily designed to address the operational needs of pilots in the avoidance of low-altitude wind shears upon takeoff and landing at airports. One of the primary methods of wind-shear detection for the TDWR system is the gust-front detection algorithm. The algorithm is designed to detect gust fronts that prod…	1	1	1	1
Hoffmann, Peter; Merker, Claire; Lengfeld, Katharina; Ament, Felix	The Hamburg Tornado (7 June 2016) from the perspective of low-cost high resolution radar data and weather forecast model	ATMOSPHERIC RESEARCH	2018	A tornado hit the northeastern suburbs of Hamburg, Germany, on 7 June 2016. It had an estimated strength of upper end Fl on the Fujita scale and was short-lived with an approximate duration of only 13 min and a path length of just about 1.3 km. We demonstrate that such a small-scale, extreme event can be observed and forecasted accurately by a low-cost radar and by an atmospheric model with low c…	1	1	1	1
Chulada, Patricia C.; Kennedy, Suzanne; Mvula, Mosanda M.; Jaffee, Katy; Wildfire, Jeremy; Thornton, Eleanor; Cohn, Richard D.; Grimsley, L. Faye; Mitchell, Herman; El-Dahr, Jane; Sterling, Yvonne; Martin, William J.; White, LuAnn; Stephens, Kevin U.; Lichtveld, Maureen	The Head-off Environmental Asthma in Louisiana (HEAL) Study-Methods and Study Population	ENVIRONMENTAL HEALTH PERSPECTIVES	2012	BACKGROUND: In the city of New Orleans, Louisiana, and surrounding parishes (NOLA), children with asthma were perilously impacted by Hurricane Katrina as a result of disrupted health care, high home mold and allergen levels, and high stress.OBJECTIVES: The Head-off Environmental Asthma in Louisiana (HEAL) study was conducted to examine relationships between the post-Katrina environment and childh…	1	1	1	1
Graham, Leigh; Debucquoy, Wim; Anguelovski, Isabelle	The influence of urban development dynamics on community resilience practice in New York City after Superstorm Sandy: Experiences from the Lower East Side and the Rockaways	GLOBAL ENVIRONMENTAL CHANGE-HUMAN AND POLICY DIMENSIONS	2016	While (urban) resilience has become an increasingly popular concept, especially in the areas of disaster risk reduction (DRR) and climate change adaptation (CCA), it is often still used as an abstract metaphor, with much debate centered on definitions, differences in approaches, and epistemological considerations. Empirical studies examining how community-based organizations (CBOs) "practice" res…	1	1	1	1
Zarei M.E., Mirdehqan Ashkezari S.F., Yari M.	The investigation of the function of the central courtyard in moderating the harsh environmental conditions of a hot and dry climate (Case Study: City of Yazd, Iran)	Spatium	2017	As one of the arid areas of Iran, Yazd is always exposed to extreme winds with dust and shifting sands. Therefore, the architectural principles in the residential architecture of the city need be adapted to such environmental conditions in order to minimize the influence of the severe winds on the interior spaces. This study investigates the influence of storms on the interior space of the centra…	1	1	1	1
Driessen T.L.A., Van Ledden M.	The large-scale impact of climate change to Mississippi flood hazard in New Orleans	Drinking Water Engineering and Science	2013	The objective of this paper was to describe the impact of climate change on the Mississippi River flood hazard in the New Orleans area. This city has a unique flood risk management challenge, heavily influenced by climate change, since it faces flood hazards from multiple geographical locations (e.g. Lake Pontchartrain and Mississippi River) and multiple sources (hurricane, river, rainfall). Also…	1	1	1	1
Fussell, Elizabeth	The Long-Term Recovery of New Orleans' Population After Hurricane Katrina	AMERICAN BEHAVIORAL SCIENTIST	2015	Hurricane Katrina created a catastrophe in the City of New Orleans when the storm surge caused the levee system to fail on August 29, 2005. The destruction of housing displaced hundreds of thousands of residents for varying lengths of time, often permanently. It also revealed gaps in our knowledge of how population is recovered after a disaster causes widespread destruction of urban infrastructur…	1	1	1	1
Thiagarajan, Manasvini; Newman, Galen; Van Zandt, Shannon	The Projected Impact of a Neighborhood-Scaled Green-Infrastructure Retrofit	SUSTAINABILITY	2018	Climate change and its related factors are increasing the frequency of hurricanes, coastal storms, and urban flooding. Recovery from disasters can be slow, with jurisdictions failing to rebuild better, wasting time and money without improving resilience for the next disaster. To help attenuate floods and mitigate their impact, Low-Impact Development (LID) and the incorporation of green infrastruc…	1	1	1	1
Alvarado, Rosalia Chavez; Camacho Sanabria, Jose Manuel; Torres, David Velazquez	The road towards a methodological model to realize a resilience index in coastal cities (RICC) of the Mexican Caribbean in the face of hurricanes and floods	CONTEXTO-REVISTA DE LA FACULTAD DE ARQUITECTURA UNIVERSIDAD AUTONOMA DE NUEVO LEON	2019	The objective of this paper is to present the path towards the construction of a methodological model that evaluated resilience in three coastal cities of the Mexican Caribbean (Chetumal, Tulum and Playa del Carmen), in the face of the threat of hurricanes. The model is based on the vision of complex adaptive systems, risk management, some aspects of governance and planning and territorial orderi…	1	1	1	1
Dark, S. M.	The unconscious mind rules in absentia	SUSTAINABLE CITY XI	2016	This paper offers an unconscious encounter between the incompatible entities of a vulnerable human populace and a high-intensity storm. The setting is a typically human social situation, a city nestled on the Mississippi River between Lake Pontchartrain and the Gulf of Mexico. The discussion is with the deafly unconscious. The topic of discussion concerns the psychological constraints that tie hu…	1	1	1	1
Kinn, Moshe Chaim; Abbott, Carl	To what extent is electricity central to resilience and disaster management of the built environment?	4TH INTERNATIONAL CONFERENCE ON BUILDING RESILIENCE, INCORPORATING THE 3RD ANNUAL CONFERENCE OF THE ANDROID DISASTER RESILIENCE NETWORK	2014	Purpose:This paper aims to establish two key points. Firstly that there is a gap in the resilience literature, and to show that electricity needs to play a more central role in all the academic research fields associated with ' disasters' and ' resilient cities'.Design/methodology/approach:Two approaches were used, database interrogation and establishing areas of expertise in the resilience and d…	1	1	1	1
Missall, Siegmund; Abliz, Abdulla; Halik, Umut; Thevs, Niels; Welp, Martin	Trading Natural Riparian Forests for Urban Shelterbelt Plantations-A Sustainability Assessment of the Kokyar Protection Forest in NW China	WATER	2018	Cities at the fringe of the Taklimakan desert in NW China are prone to dust and sand storms with serious consequences for human well-being. The Kokyar Protection Forest was established in the 1980s as an ecological engineering project with the intent of protecting the city of Aksu, NW China, from these impacts. It is designed as a combination of poplar shelterbelts and orchards, irrigated by rive…	1	1	1	1
Solecki, William; Pelling, Mark; Garschagen, Matthias	Transitions between risk management regimes in cities	ECOLOGY AND SOCIETY	2017	Ongoing climate change is encouraging cities to reevaluate their risk management strategies. Urban communities increasingly are being forced to respond to climate shifts with actions that promote resistance, resilience, or even larger scale transformations. Our objective is to present a conceptual framework that facilitates examination of how the transition from one type of risk management strate…	1	1	1	1
Magee, Andrew D.; Verdon-Kidd, Danielle C.; Kiem, Anthony S.; Royle, Stephen A.	Tropical cyclone perceptions, impacts and adaptation in the Southwest Pacific: an urban perspective from Fiji, Vanuatu and Tonga	NATURAL HAZARDS AND EARTH SYSTEM SCIENCES	2016	The destruction caused by tropical cyclone (TC) Pam in March 2015 is considered one of the worst natural disasters in the history of Vanuatu. It has highlighted the need for a better understanding of TC impacts and adaptation in the Southwest Pacific (SWP) region. Therefore, the key aims of this study are to (i) understand local perceptions of TC activity, (ii) investigate impacts of TC activity …	1	1	1	1
Eadie, Pauline	Typhoon Yolanda and post-disaster resilience: Problems and challenges	ASIA PACIFIC VIEWPOINT	2019	After Typhoon Yolanda devastated the Philippines, 'resilient' was a term frequently used by the media, survivors, government officials and various other stakeholders in the city of Tacloban to describe those affected by the disaster. The focus of this article is therefore on how this term was articulated and experienced during this period. The analysis covers how resilience was discursively deplo…	1	1	1	1
Amante, Christopher J.	Uncertain seas: probabilistic modeling of future coastal flood zones	INTERNATIONAL JOURNAL OF GEOGRAPHICAL INFORMATION SCIENCE	2019	Future sea-level rise will likely expand the inland extent of storm surge inundation and, in turn, increase the vulnerability of the people, properties and economies of coastal communities. Modeling future storm surge inundation enhanced by sea-level rise uses numerous data sources with inherent uncertainties. There is uncertainty in (1) hydrodynamic storm surge models, (2) future sea-level rise …	1	1	1	1
Kollarath R.M., Raina S., Madapur B.	Underground cities: Sustainable urbanism of the future	International Journal of Recent Technology and Engineering	2019	Cities across the world are the main contributors to climate change but at the same time they are also the most vulnerable to its consequences. Some of the disastrous impacts of climate change include extreme weather events, periods of extreme heat and cold, high precipitation, floods, strong cyclones and storms. There is a need for urban design guidelines to effectively address the issues of cli…	1	1	1	1
Huang, Xiao; Wang, Cuizhen; Lu, Junyu	Understanding the spatiotemporal development of human settlement in hurricane-prone areas on the US Atlantic and Gulf coasts using nighttime remote sensing	NATURAL HAZARDS AND EARTH SYSTEM SCIENCES	2019	Hurricanes, as one of the most devastating natural hazards, have posed a great threat to people in coastal areas. A better understanding of the spatiotemporal dynamics of human settlement in hurricane-prone areas largely benefits sustainable development. This study uses the nighttime light (NIL) data from the Defense Meteorological Satellite Program's Operational Linescan System (DMSP/OLS) to exa…	1	1	1	1
Kiddle, Gabriel Luke; McEvoy, Darryn; Mitchell, David; Jones, Paul; Mecartney, Sarah	Unpacking the Pacific Urban Agenda: Resilience Challenges and Opportunities	SUSTAINABILITY	2017	Pacific Island Countries (PICs) are often cited as being the most vulnerable to the future impacts of a changing climate. Furthermore, being located in the 'Pacific Rim of Fire', PICs have long been exposed to the impacts of a range of natural and climate-related extreme events-such as earthquakes and cyclones-and are considered to be amongst the most vulnerable countries to natural disasters. Th…	1	1	1	1
Morano, Lisa; Tzouanas, Vassilios	Urban agricultural and sustainability program at Houston's downtown university: Combining new curriculum, hands-on projects, and a hurricane	JOURNAL OF AGRICULTURE FOOD SYSTEMS AND COMMUNITY DEVELOPMENT	2017	The University of Houston-Downtown (UHD), a Hispanic-serving institution, launched an educational program in 2016 that engages undergraduates in a summer curriculum with a hands-on project focused on urban agriculture and sustainability. The goals are to deliver new content, create purposeful interdisciplinary teams, and engage the participants, who are largely students of color, through mentorin…	1	1	1	1
Lam, Rex Pui Kin; Leung, Ling Pong; Balsari, Satchit; Hsiao, Kai-hsun; Newnham, Elizabeth; Patrick, Kaylie; Pham, Phuong; Leaning, Jennifer	Urban disaster preparedness of Hong Kong residents: A territory-wide survey	INTERNATIONAL JOURNAL OF DISASTER RISK REDUCTION	2017	Objective: To assess the state of community disaster preparedness of Hong Kong residents and to identify factors associated with adequate preparedness behaviors.Design: A cross-sectional survey using random Global Positioning System (GPS) spatial sampling conducted from the 8 August 2015 to 6 September 2015.Participants: Hong Kong residents aged 18 years or more.Method: A 19-item questionnaire wa…	1	1	1	1
Chen, Wei; Zhai, Guofang; Ren, Chongqiang; Shi, Yijun; Zhang, Jianxin	Urban Resources Selection and Allocation for Emergency Shelters: In a Multi-Hazard Environment	INTERNATIONAL JOURNAL OF ENVIRONMENTAL RESEARCH AND PUBLIC HEALTH	2018	This study explores how emergency shelters can adapt to a multi-hazard environment by geographic information system (GIS) and takes Guangzhou as a case for analysis. The physical suitability of the overall urban resources was first assessed by aiming to select the suitable resources and safe locations for emergency shelters in the context of multiple disasters. Afterward, by analyzing the scale a…	1	1	1	1
García Benítez, Marcelino; Adame Martínez, Salvador; Alvarado Granados, Alejandro	Urbanización e impacto de los ciclones tropicales en la ciudad de Progreso de Castro, Yucatán	Nova scientia	2017	Abstract In Mexico, coastal cities are more vulnerable due to exposure to tropical cyclones, partly because of local environmental conditions that have an impact on the development of urbanization. But the lack of space for the city has caused the increase in the pressure of the natural ecosystems, which influences the deterioration and instability of the subsoil and contamination of the mangrove…	1	1	1	1
Zhu, Yuan; Ozbay, Kaan; Xie, Kun; Yang, Hong	Using Big Data to Study Resilience of Taxi and Subway Trips for Hurricanes Sandy and Irene	TRANSPORTATION RESEARCH RECORD	2016	Hurricanes Irene and Sandy had a significant impact on New York City; the result was devastating damage to the New York City transportation systems, which took days, even months to recover. This study explored posthurricane recovery patterns of the roadway and subway systems of New York City on the basis of data for taxi trips and for subway turnstile ridership. Both data sets were examples of bi…	1	1	1	1
Leroy, Jeanne; Amdal, Jim; Vuillet, Marc; Cariolet, Jean-Marie; Dieb, Youssef; Becue, Vincent	Vulnerability and social resilience: comparison of two neighborhoods in New Orleans after Hurricane Katrina	3RD EUROPEAN CONFERENCE ON FLOOD RISK MANAGEMENT (FLOODRISK 2016)	2016	On August 29th of 2005, Hurricane Katrina hit the gulf coast of the United States leading to one of the most powerful disasters in history. Damage costs reached more than 100 billion dollars, as well as 150,000 flooded houses and 1,330 deaths. 10 years later, the damage remains visible in the city of New Orleans, and the rate of recovery is highly varied throughout different neighborhoods in the …	1	1	1	1
Estember, R. D.; Abiog, M. C. M.	Vulnerability Assessment of Pangasinan Province to Typhoons, Floods and Landslides	4TH ELECTRONIC AND GREEN MATERIALS INTERNATIONAL CONFERENCE 2018 (EGM 2018)	2018	This paper analyse the vulnerability of Pangasinan province among the top of typhoon and flood-prone provinces in the country by using exposure, sensitivity, and adaptive capacity of a system. The study aims is to identify the cities/municipalities in the province that are most vulnerable to the three natural hazards. The exposure index, sensitivity index, adaptive capacity index, and overall vul…	1	1	1	1
Serafim, M. B.; Bonetti, J.	Vulnerability of Santa Catarina beaches to coastal erosion and flooding: a methodological approach based on a multicriterial index.	Quaternary and Environmental Geosciences	2017	The coastal zone of Santa Catarina State (SC)lies under transitional oceanographic and meteorological conditions. The regular passage of cold fronts and the incidence of winds with relative high intensity lead to the occurrence of storm surges, which can result in episodes of coastal flooding and beach erosion. Those, by their turn, may induce property damage to the coastal settlements. Sandy bea…	1	1	1	1
Thomas M., Tsujimoto T.	Vulnerability to flood risks in Japanese urban areas: Crisis management and emergency response for efficient evacuation management	WIT Transactions on Ecology and the Environment	2014	Today, flood risk in Japan occurs mainly in high density populated areas, as a consequence of the rapid urban development of the deltaic plains of Japan during the second half of the 20th century. At the end of the 20th century risk management began to shift from mainly structural management to a more “integrated” management. The evacuation process is one of the factors revealing this shift. In N…	1	1	1	1
Adelekan, Ibidun O.	Vulnerability to wind hazards in the traditional city of Ibadan, Nigeria	ENVIRONMENT AND URBANIZATION	2012	This paper examines vulnerability to recent occurrences of wind hazards in the context of changing patterns of urbanization, land use, land cover and wind climate in Ibadan, the largest traditional urban centre in sub-Saharan Africa. The period 1989-2008 shows a significant increase in maximum wind gusts, with the latter half of the period, 1998-2008, recording higher mean maximum wind gusts and …	1	1	1	1
Raza, Tabassam; Rentoy, Frederika C.; Ahmed, Nisar; Andres, Andrea Valentine L.; Raza, Thess Khas S.; Marasigan, Karl Michael E.; Espinosa, Ramon Inigo M.	Water challenges and Urban Sustainable Development in Changing Climate: Economic Growth Agenda for Global South	EUROPEAN JOURNAL OF SUSTAINABLE DEVELOPMENT	2019	Access to safe clean water and sanitation were pressing concerns for survivors after super Typhoon Haiyan devastated central Philippines in November 2013. Essentially, water problems in the cities of Global South especially in Southeast Asian Archipelagos (Philippines, Indonesia, and Malaysia) plus Myanmar and Thailand are viewed as the consequence of uncontrolled rapid urban development and Clim…	1	1	1	1
Bonanno, George A.; Galea, Sandro; Bucciarelli, Angela; Vlahov, David	What predicts psychological resilience after disaster? The role of demographics, resources, and life stress	JOURNAL OF CONSULTING AND CLINICAL PSYCHOLOGY	2007	A growing body of evidence suggests that most adults exposed to potentially traumatic events are resilient. However, research on the factors that may promote or deter adult resilience has been limited. This study examined patterns of association between resilience and various sociocontextual factors. The authors used data from a random-digit-dial phone survey (N = 2,752) conducted in the New York…	1	1	1	1
Reckien, Diana; Petkova, Elisaveta P.	Who is responsible for climate change adaptation?	ENVIRONMENTAL RESEARCH LETTERS	2019	The mixture of socio-economic classes, ethnicities, and cultures that characterizes many cosmopolitan urban areas can contribute to unequally perceived impacts of extreme weather events and, hence, need and responsibility for adaptation. Awareness of these differences is, as we argue, decisive for effective adaptation. This study explores the relationship between person-specific, socio-economic c…	1	1	1	1
Klein, Tovah P.; Devoe, Ellen R.; Miranda-Julian, Claudia; Linas, Keri	YOUNG CHILDREN'S RESPONSES TO SEPTEMBER 11TH: THE NEW YORK CITY EXPERIENCE	INFANT MENTAL HEALTH JOURNAL	2009	Although the knowledge base regarding very young children's responses to trauma has been expanding. descriptions of their responses to terrorism remain sparse. Yet, their vulnerability makes this an important group to study. Recent events in the United States (9/11, Hurricane Katrina) snake this question highly relevant. This study aims to provide extensive descriptions of how children 5 years or…	1	1	1	1
